# Supplementary material for: Computational prediction shines light on type III secretion origins
Source: Sci Rep. 2016 Oct 7;6:34516. doi: 10.1038/srep34516 (PMC5054392; doi:10.1038/srep34516)
Supplement: Supplementary Data [file srep34516-s2.xls]

## Sheet: 86arch_866bact
TaxID	Org_Name	Type	Gram	Size	0.001#T3System_elements	0.001#Outer_membrane_ring	0.001#Inner_membrane_ring	0.001#Cytoplasmic_ring	0.001#Export_apparatus	0.001#ATPase	Distance	BLAST	SVM	SUM	BLAST%	SVM%	SUM%
188937	Methanosarcina acetivorans C2A	archaea	NA	4298	3	0	3	2	0	4	1.02946	24	81	105	22.8571	77.1429	2.443
593750	Methanoregula formicica SMSP	archaea	NA	2791	3	1	0	1	0	6		8	51	59	13.5593	86.4407	2.11394
797303	Natrinema pellirubrum DSM 15624	archaea	NA	4097	3	1	1	0	0	3		23	59	82	28.0488	71.9512	2.00146
1056495	Caldisphaera lagunensis DSM 15908	archaea	NA	1470	3	1	1	0	0	3		7	22	29	24.1379	75.8621	1.97279
273057	Sulfolobus solfataricus P2	archaea	NA	2924	3	1	2	0	0	2	1.0121	11	39	50	22	78	1.70999
583356	Ignisphaera aggregans DSM 17230	archaea	NA	1919	3	1	2	0	0	4	0.928456	5	26	31	16.129	83.871	1.61542
368407	Methanoculleus marisnigri JR1	archaea	NA	2462	3	1	1	0	0	4	1.13252	7	26	33	21.2121	78.7879	1.34037
414004	Cenarchaeum symbiosum A	archaea	NA	2011	2	0	3	0	0	3	0.945716	17	57	74	22.973	77.027	3.67976
572478	Vulcanisaeta distributa DSM 14429	archaea	NA	2484	2	0	1	0	0	3	0.969616	14	61	75	18.6667	81.3333	3.01932
1110509	Methanosaeta harundinacea 6Ac	archaea	NA	2341	2	0	2	0	0	3		13	53	66	19.697	80.303	2.81931
304371	Methanocella paludicola SANAE	archaea	NA	2988	2	1	0	0	0	5	1.06842	17	66	83	20.4819	79.5181	2.77778
679926	Methanolacinia petrolearia DSM 11571	archaea	NA	2768	2	0	2	0	0	5	1.20006	15	57	72	20.8333	79.1667	2.60116
469382	Halogeometricum borinquense DSM 11551	archaea	NA	3867	2	0	3	0	0	5	1.35471	28	70	98	28.5714	71.4286	2.53426
543526	Haloterrigena turkmenica DSM 5511	archaea	NA	5073	2	0	1	0	0	6	1.39626	31	95	126	24.6032	75.3968	2.48374
263820	Picrophilus torridus DSM 9790	archaea	NA	1532	2	0	1	0	0	2	1.27057	8	30	38	21.0526	78.9474	2.48042
351160	Methanocella arvoryzae MRE50	archaea	NA	3065	2	0	1	0	0	3	1.06665	20	56	76	26.3158	73.6842	2.47961
323259	Methanospirillum hungatei JF-1	archaea	NA	3072	2	0	1	0	0	8	1.11529	12	64	76	15.7895	84.2105	2.47396
397948	Caldivirga maquilingensis IC-167	archaea	NA	1957	2	0	2	0	0	2	1.04948	12	36	48	25	75	2.45273
416348	Halorubrum lacusprofundi ATCC 49239	archaea	NA	3467	2	0	1	0	0	3	1.3769	25	59	84	29.7619	70.2381	2.42284
456442	Methanoregula boonei 6A8	archaea	NA	2432	2	0	1	0	0	2	1.13719	13	45	58	22.4138	77.5862	2.38487
362976	Haloquadratum walsbyi DSM 16790	archaea	NA	2547	2	0	2	0	0	5	1.4521	14	46	60	23.3333	76.6667	2.35571
269797	Methanosarcina barkeri str. Fusaro	archaea	NA	3583	2	0	1	0	0	4	1.02293	27	57	84	32.1429	67.8571	2.3444
797210	Halopiger xanaduensis SH-6	archaea	NA	4194	2	0	2	0	0	3		36	61	97	37.1134	62.8866	2.31283
410358	Methanocorpusculum labreanum Z	archaea	NA	1730	2	0	1	0	0	2	1.09475	11	29	40	27.5	72.5	2.31214
547559	Natrialba magadii ATCC 43099	archaea	NA	4171	2	0	1	0	0	5	1.43145	34	61	95	35.7895	64.2105	2.27763
272569	Haloarcula marismortui ATCC 43049	archaea	NA	4101	2	0	3	0	0	5	1.44871	24	69	93	25.8065	74.1935	2.26774
309800	Haloferax volcanii DS2	archaea	NA	3982	2	0	2	0	0	6	1.37816	28	61	89	31.4607	68.5393	2.23506
634498	Methanobrevibacter ruminantium M1	archaea	NA	2205	2	0	5	0	0	2	1.02187	13	35	48	27.0833	72.9167	2.17687
523841	Haloferax mediterranei ATCC 33500	archaea	NA	3413	2	0	2	0	0	4		24	50	74	32.4324	67.5676	2.16818
348780	Natronomonas pharaonis DSM 2160	archaea	NA	2764	2	0	4	0	0	2	1.42745	22	37	59	37.2881	62.7119	2.13459
1237085	Candidatus Nitrososphaera gargensis Ga9.2	archaea	NA	3514	2	0	2	0	0	4		11	64	75	14.6667	85.3333	2.13432
521011	Methanosphaerula palustris E1-9c	archaea	NA	2633	2	0	1	0	0	4	1.12506	8	45	53	15.0943	84.9057	2.01291
330779	Sulfolobus acidocaldarius DSM 639	archaea	NA	2187	2	0	1	0	0	5	1.02528	14	30	44	31.8182	68.1818	2.01189
273063	Sulfolobus tokodaii str. 7	archaea	NA	2762	2	0	1	0	0	3	0.978536	13	42	55	23.6364	76.3636	1.99131
436308	Nitrosopumilus maritimus SCM1	archaea	NA	1788	2	0	2	0	0	2	0.882476	9	26	35	25.7143	74.2857	1.95749
797302	Halovivax ruber XH-70	archaea	NA	3077	2	0	1	0	0	3		21	38	59	35.5932	64.4068	1.91745
368408	Thermofilum pendens Hrk 5	archaea	NA	1868	2	0	0	1	0	3	0.862006	19	16	35	54.2857	45.7143	1.87366
399549	Metallosphaera sedula DSM 5348	archaea	NA	2246	2	0	1	0	0	4	1.07475	13	24	37	35.1351	64.8649	1.64737
420247	Methanobrevibacter smithii ATCC 35061	archaea	NA	1778	2	0	1	0	0	2	1.03295	1	28	29	3.44828	96.5517	1.63105
69014	Thermococcus kodakarensis KOD1	archaea	NA	2290	2	0	1	0	0	3	0.723806	12	23	35	34.2857	65.7143	1.52838
633148	Thermosphaera aggregans DSM 11486	archaea	NA	1383	2	0	1	0	0	3	0.995036	6	14	20	30	70	1.44613
768679	Thermoproteus tenax Kra 1	archaea	NA	1950	2	0	2	0	0	3		8	20	28	28.5714	71.4286	1.4359
1184251	Thermogladius cellulolyticus 1633	archaea	NA	1409	2	0	1	0	0	2		4	16	20	20	80	1.41945
399550	Staphylothermus marinus F1	archaea	NA	1566	2	0	1	0	0	2	0.874666	7	15	22	31.8182	68.1818	1.40485
868131	Methanobacterium paludis	archaea	NA	2378	2	0	2	0	0	2		9	24	33	27.2727	72.7273	1.38772
694429	Pyrolobus fumarii 1A	archaea	NA	1954	2	0	2	0	0	3		10	17	27	37.037	62.963	1.38178
933801	Acidianus hospitalis W1	archaea	NA	2315	2	0	1	0	0	2		13	18	31	41.9355	58.0645	1.33909
415426	Hyperthermus butylicus DSM 5456	archaea	NA	1591	2	2	0	0	0	4	0.840926	7	13	20	35	65	1.25707
572546	Archaeoglobus profundus DSM 5631	archaea	NA	1812	2	2	0	0	0	3	0.900496	8	13	21	38.0952	61.9048	1.15894
990316	Methanosaeta concilii GP6	archaea	NA	2736	1	0	0	0	0	5		8	73	81	9.87654	90.1235	2.96053
485914	Halomicrobium mukohataei DSM 12286	archaea	NA	3323	1	0	0	0	0	5	1.43393	29	54	83	34.9398	65.0602	2.49774
795797	Halalkalicoccus jeotgali B3	archaea	NA	3756	1	0	0	0	0	7	1.4113	27	65	92	29.3478	70.6522	2.44941
439481	Aciduliprofundum boonei T469	archaea	NA	1531	1	0	0	0	0	2	0.881066	12	25	37	32.4324	67.5676	2.41672
349307	Methanosaeta thermophila PT	archaea	NA	1661	1	0	0	0	0	4	1.07123	7	29	36	19.4444	80.5556	2.16737
867904	Methanomethylovorans hollandica DSM 15978	archaea	NA	2532	1	0	0	0	0	5		5	49	54	9.25926	90.7407	2.1327
523846	Methanothermus fervidus DSM 2088	archaea	NA	1277	1	0	0	0	0	2	0.793426	3	24	27	11.1111	88.8889	2.11433
339860	Methanosphaera stadtmanae DSM 3091	archaea	NA	1531	1	0	0	0	0	2	1.07216	10	22	32	31.25	68.75	2.09014
187420	Methanothermobacter thermautotrophicus str. Delta H	archaea	NA	1868	1	0	0	0	0	3	0.873606	6	33	39	15.3846	84.6154	2.08779
190192	Methanopyrus kandleri AV19	archaea	NA	1684	1	0	0	0	0	2	0.800426	6	28	34	17.6471	82.3529	2.019
64091	Halobacterium sp. NRC-1	archaea	NA	2370	1	0	0	0	0	3	1.42177	15	32	47	31.9149	68.0851	1.98312
797304	Natronobacterium gregoryi SP2	archaea	NA	3599	1	0	0	0	0	6		28	43	71	39.4366	60.5634	1.97277
192952	Methanosarcina mazei Go1	archaea	NA	3254	1	0	0	0	0	2	1.02512	14	50	64	21.875	78.125	1.96681
419665	Methanococcus aeolicus Nankai-3	archaea	NA	1480	1	0	0	0	0	3	0.976396	7	22	29	24.1379	75.8621	1.95946
273075	Thermoplasma acidophilum DSM 1728	archaea	NA	1481	1	0	0	0	0	3	1.26434	6	23	29	20.6897	79.3103	1.95814
406552	Natrinema sp. J7-2	archaea	NA	4265	1	0	0	0	0	3		22	61	83	26.506	73.494	1.94607
666510	Acidilobus saccharovorans 345-15	archaea	NA	1495	1	0	0	0	0	3	1.05755	5	24	29	17.2414	82.7586	1.9398
644295	Methanohalobium evestigatum Z-7303	archaea	NA	2237	1	0	0	0	0	4	1.10946	14	28	42	33.3333	66.6667	1.87751
178306	Pyrobaculum aerophilum str. IM2	archaea	NA	2588	1	0	0	0	0	2	1.04236	18	28	46	39.1304	60.8696	1.77743
259564	Methanococcoides burtonii DSM 6242	archaea	NA	2201	1	0	0	0	0	2	1.07373	7	32	39	17.9487	82.0513	1.77192
456320	Methanococcus voltae A3	archaea	NA	1653	1	0	0	0	0	2	1.02577	4	25	29	13.7931	86.2069	1.75439
679901	Methanosalsum zhilinae DSM 4017	archaea	NA	1956	1	0	0	0	0	2		5	28	33	15.1515	84.8485	1.68712
272557	Aeropyrum pernix K1	archaea	NA	1679	1	0	0	0	0	2	0.938046	8	20	28	28.5714	71.4286	1.66766
374847	Candidatus Korarchaeum cryptofilum OPF8	archaea	NA	1596	1	0	0	0	0	2	0.913836	14	12	26	53.8462	46.1538	1.62907
224325	Archaeoglobus fulgidus DSM 4304	archaea	NA	2396	1	0	0	0	0	4	0.955596	7	29	36	19.4444	80.5556	1.5025
547558	Methanohalophilus mahii DSM 5219	archaea	NA	1973	1	0	0	0	0	4	1.11115	6	23	29	20.6897	79.3103	1.46984
877455	Methanobacterium lacus	archaea	NA	2478	1	0	0	0	0	3	0.988966	7	29	36	19.4444	80.5556	1.45278
880724	Methanotorris igneus Kol 5	archaea	NA	1743	1	0	0	0	0	2		7	18	25	28	72	1.43431
267377	Methanococcus maripaludis S2	archaea	NA	1694	1	0	0	0	0	2	0.995596	9	15	24	37.5	62.5	1.41677
268739	Natronomonas moolapensis 8.8.11	archaea	NA	2720	1	0	0	0	0	2		13	24	37	35.1351	64.8649	1.36029
243232	Methanocaldococcus jannaschii DSM 2661	archaea	NA	1787	1	0	0	0	0	2	0.848426	6	18	24	25	75	1.34303
228908	Nanoarchaeum equitans Kin4-M	archaea	NA	535	1	0	0	0	0	2	1.19367	3	4	7	42.8571	57.1429	1.30841
391623	Thermococcus barophilus MP	archaea	NA	2253	1	0	0	0	0	3	0.678446	13	15	28	46.4286	53.5714	1.24279
523849	Thermococcus litoralis DSM 5473	archaea	NA	2492	1	0	0	0	0	4		10	19	29	34.4828	65.5172	1.16372
186497	Pyrococcus furiosus DSM 3638	archaea	NA	2044	1	0	0	0	0	4	0.659206	11	11	22	50	50	1.07632
490899	Desulfurococcus kamchatkensis 1221n	archaea	NA	1467	1	0	0	0	0	2	1.01069	4	11	15	26.6667	73.3333	1.02249
589924	Ferroglobus placidus DSM 10642	archaea	NA	2449	1	0	0	0	0	2	0.856266	7	18	25	28	72	1.02082
1163730	Fervidicoccus fontis Kam940	archaea	NA	1377	1	0	0	0	0	3		4	10	14	28.5714	71.4286	1.0167
573063	Methanocaldococcus infernus ME	archaea	NA	1432	1	0	0	0	0	3	0.887756	6	7	13	46.1538	53.8462	0.907821
693661	Archaeoglobus veneficus SNP6	archaea	NA	2048	1	0	0	0	0	2		9	8	17	52.9412	47.0588	0.830078
453591	Ignicoccus hospitalis KIN4/I	archaea	NA	1426	1	0	0	0	0	2	0.982686	5	5	10	50	50	0.701262
272624	Legionella pneumophila subsp. pneumophila str. Philadelphia 1	bacteria	negative	2867	5	2	2	1	6	6	2.53798	48	265	313	15.3355	84.6645	10.9173
378806	Stigmatella aurantiaca DW4/3-1	bacteria	negative	8231	5	5	32	2	11	9	2.16301	148	722	870	17.0115	82.9885	10.5698
1144275	Corallococcus coralloides DSM 2259	bacteria	negative	8007	5	5	32	2	13	7		159	667	826	19.2494	80.7506	10.316
246197	Myxococcus xanthus DK 1622	bacteria	negative	7214	5	3	29	2	13	7	2.17393	163	565	728	22.3901	77.6099	10.0915
264201	Candidatus Protochlamydia amoebophila UWE25	bacteria	negative	1974	5	1	4	1	5	6	2.38775	80	119	199	40.201	59.799	10.0811
530564	Pirellula staleyi DSM 6068	bacteria	negative	4684	5	8	9	2	5	5	2.50294	82	347	429	19.1142	80.8858	9.15884
521674	Planctopirus limnophila DSM 3776	bacteria	negative	4237	5	7	8	2	5	5	2.44885	40	342	382	10.4712	89.5288	9.01581
765952	Parachlamydia acanthamoebae UV-7	bacteria	negative	2780	5	3	5	1	5	7		30	215	245	12.2449	87.7551	8.81295
291331	Xanthomonas oryzae pv. oryzae KACC 10331	bacteria	negative	3885	5	4	9	2	10	12	2.47903	71	241	312	22.7564	77.2436	8.03089
264462	Bdellovibrio bacteriovorus HD100	bacteria	negative	3438	5	3	9	1	5	5	2.30971	24	252	276	8.69565	91.3043	8.02792
331113	Simkania negevensis Z	bacteria	negative	2512	5	3	3	1	5	5		25	175	200	12.5	87.5	7.96178
397945	Acidovorax citrulli AAC00-1	bacteria	negative	4592	5	4	8	2	12	8	2.55166	117	240	357	32.7731	67.2269	7.77439
379066	Gemmatimonas aurantiaca T-27	bacteria	negative	3864	5	2	4	1	5	5	2.26788	42	258	300	14	86	7.76398
756272	Rubinisphaera brasiliensis DSM 5305	bacteria	negative	4685	5	5	20	1	7	8	2.46573	55	307	362	15.1934	84.8066	7.72679
886293	Singulisphaera acidiphila DSM 18658	bacteria	negative	7075	5	3	15	1	6	4		84	460	544	15.4412	84.5588	7.68905
156889	Magnetococcus marinus MC-1	bacteria	negative	3579	5	3	4	1	6	4	2.14765	51	222	273	18.6813	81.3187	7.62783
862908	Halobacteriovorax marinus SJ	bacteria	negative	3200	5	3	8	1	6	5		26	211	237	10.9705	89.0295	7.40625
243090	Rhodopirellula baltica SH 1	bacteria	negative	6998	5	7	13	1	6	8	2.50639	65	453	518	12.5483	87.4517	7.40211
190485	Xanthomonas campestris pv. campestris str. ATCC 33913	bacteria	negative	3838	5	4	7	2	10	8	2.46482	76	208	284	26.7606	73.2394	7.39969
272561	Chlamydia trachomatis D/UW-3/CX	bacteria	negative	895	5	2	4	1	6	6	2.53796	11	53	64	17.1875	82.8125	7.15084
1142394	Phycisphaera mikurensis NBRC 102666	bacteria	negative	3215	5	4	7	2	5	6		44	185	229	19.214	80.786	7.12286
716544	Waddlia chondrophila WSU 86-1044	bacteria	negative	1917	5	2	3	2	6	8	2.34011	18	118	136	13.2353	86.7647	7.09442
856793	Micavibrio aeruginosavorus ARL-13	bacteria	negative	2425	5	3	2	1	6	5		33	139	172	19.186	80.814	7.09278
267608	Ralstonia solanacearum GMI1000	bacteria	negative	4985	5	8	7	2	11	7	2.46158	125	228	353	35.4108	64.5892	7.08124
223283	Pseudomonas syringae pv. tomato str. DC3000	bacteria	negative	5424	5	5	8	3	13	10	2.49727	123	247	370	33.2432	66.7568	6.82153
573370	Desulfovibrio magneticus RS-1	bacteria	negative	4544	5	3	7	1	6	8	2.29281	70	239	309	22.6537	77.3463	6.80018
869212	Turneriella parva DSM 21527	bacteria	negative	4074	5	1	4	1	6	6		31	243	274	11.3139	88.6861	6.72558
862719	Azospirillum lipoferum 4B	bacteria	negative	6019	5	1	7	3	10	9		94	310	404	23.2673	76.7327	6.71208
572477	Allochromatium vinosum DSM 180	bacteria	negative	3181	5	2	6	2	8	6	2.35885	43	168	211	20.3791	79.6209	6.63313
189518	Leptospira interrogans serovar Lai str. 56601	bacteria	negative	3417	5	2	3	2	7	4	2.39899	49	176	225	21.7778	78.2222	6.58472
498211	Cellvibrio japonicus Ueda107	bacteria	negative	3701	5	4	4	1	7	4	2.46179	39	201	240	16.25	83.75	6.48473
342108	Magnetospirillum magneticum AMB-1	bacteria	negative	4502	5	2	3	2	6	4	2.33526	49	242	291	16.8385	83.1615	6.46379
290397	Anaeromyxobacter dehalogenans 2CP-C	bacteria	negative	4323	5	3	11	3	10	9	2.17955	79	199	278	28.4173	71.5827	6.43072
351348	Marinobacter hydrocarbonoclasticus VT8	bacteria	negative	4145	5	4	6	1	6	5	2.44676	42	224	266	15.7895	84.2105	6.41737
889378	Spirochaeta africana DSM 8902	bacteria	negative	2747	5	1	5	1	6	5		42	134	176	23.8636	76.1364	6.40699
765911	Thiocystis violascens DSM 198	bacteria	negative	4150	5	3	6	1	8	9		36	227	263	13.6882	86.3118	6.33735
404589	Anaeromyxobacter sp. Fw109-5	bacteria	negative	4426	5	3	11	4	5	11	2.16889	84	195	279	30.1075	69.8925	6.30366
349521	Hahella chejuensis KCTC 2396	bacteria	negative	6732	5	6	13	3	23	10	2.43768	63	360	423	14.8936	85.1064	6.28342
159087	Dechloromonas aromatica RCB	bacteria	negative	4140	5	5	5	2	8	5	2.35778	38	222	260	14.6154	85.3846	6.28019
243365	Chromobacterium violaceum ATCC 12472	bacteria	negative	4382	5	5	12	4	21	9	2.34041	62	213	275	22.5455	77.4545	6.27567
377629	Teredinibacter turnerae T7901	bacteria	negative	4241	5	3	5	2	6	5	2.48212	36	230	266	13.5338	86.4662	6.27211
380358	Xanthomonas albilineans GPE PC73	bacteria	negative	3142	5	4	5	2	11	5	2.46815	37	160	197	18.7817	81.2183	6.26989
395495	Leptothrix cholodnii SP-6	bacteria	negative	4317	5	6	3	1	6	5	2.53495	55	212	267	20.5993	79.4007	6.18485
309807	Salinibacter ruber DSM 13855	bacteria	negative	2770	5	1	3	1	5	5	2.31835	34	137	171	19.883	80.117	6.17329
269482	Burkholderia vietnamiensis G4	bacteria	negative	7348	5	7	4	2	11	10	2.49451	80	371	451	17.7384	82.2616	6.13772
626418	Burkholderia glumae BGR1	bacteria	negative	5617	5	5	7	2	13	7	2.49326	65	278	343	18.9504	81.0496	6.10646
981222	Chloracidobacterium thermophilum B	bacteria	negative	3028	5	2	12	1	5	5		43	141	184	23.3696	76.6304	6.07662
522373	Stenotrophomonas maltophilia K279a	bacteria	negative	4316	5	4	3	1	5	4	2.44842	49	213	262	18.7023	81.2977	6.07044
203122	Saccharophagus degradans 2-40	bacteria	negative	3988	5	4	8	2	6	4	2.48328	41	201	242	16.9421	83.0579	6.0682
363253	Lawsonia intracellularis PHE/MN1-00	bacteria	negative	1289	5	1	6	3	10	5	2.57687	9	69	78	11.5385	88.4615	6.0512
272560	Burkholderia pseudomallei K96243	bacteria	negative	5628	5	14	12	4	21	12	2.47931	77	263	340	22.6471	77.3529	6.04122
882378	Burkholderia rhizoxinica HKI 454	bacteria	negative	3841	5	3	5	1	6	6	2.47384	42	190	232	18.1034	81.8966	6.04009
85643	Thauera sp. MZ1T	bacteria	negative	3905	5	4	4	1	7	5	2.37112	37	197	234	15.812	84.188	5.99232
1303518	Chthonomonas calidirosea T49	bacteria	negative	2798	5	3	5	2	6	5		30	137	167	17.9641	82.0359	5.96855
1085623	Glaciecola nitratireducens FR1064	bacteria	negative	3505	5	3	3	1	6	6		21	187	208	10.0962	89.9038	5.93438
414684	Rhodospirillum centenum SW	bacteria	negative	3802	5	1	3	2	5	7	2.35873	61	163	224	27.2321	72.7679	5.89164
398578	Delftia acidovorans SPH-1	bacteria	negative	5925	5	4	3	1	6	6	2.60047	63	286	349	18.0516	81.9484	5.8903
216595	Pseudomonas fluorescens SBW25	bacteria	negative	6309	5	7	4	3	10	6	2.50089	76	294	370	20.5405	79.4595	5.86464
1005048	Collimonas fungivorans Ter331	bacteria	negative	4412	5	5	8	2	13	7		58	197	255	22.7451	77.2549	5.77969
243265	Photorhabdus luminescens subsp. laumondii TTO1	bacteria	negative	4547	5	4	8	2	10	9	2.54562	35	227	262	13.3588	86.6412	5.76204
522306	Candidatus Accumulibacter phosphatis clade IIA str. UW-1	bacteria	negative	4395	5	3	5	1	6	10	2.41177	47	206	253	18.5771	81.4229	5.75654
883	Desulfovibrio vulgaris str. 'Miyazaki F'	bacteria	negative	3169	5	5	5	2	11	7	2.33815	37	145	182	20.3297	79.6703	5.74314
456481	Leptospira biflexa serovar Patoc strain 'Patoc 1 (Paris)'	bacteria	negative	3713	5	3	2	2	6	4	2.40294	33	180	213	15.493	84.507	5.7366
983917	Rubrivivax gelatinosus IL144	bacteria	negative	4505	5	4	6	2	11	8		45	213	258	17.4419	82.5581	5.72697
225937	Marinobacter adhaerens HP15	bacteria	negative	4352	5	5	7	1	7	4		35	211	246	14.2276	85.7724	5.65257
401053	Terriglobus saanensis SP1PR4	bacteria	negative	4158	5	4	2	1	7	5	2.3203	28	207	235	11.9149	88.0851	5.65176
395494	Gallionella capsiferriformans ES-2	bacteria	negative	2837	5	3	3	1	6	4	2.41733	25	135	160	15.625	84.375	5.63976
420662	Methylibium petroleiphilum PM1	bacteria	negative	4283	5	2	4	1	5	5	2.52436	45	195	240	18.75	81.25	5.60355
640081	Dechlorosoma suillum PS	bacteria	negative	3409	5	5	4	1	6	5		33	158	191	17.2775	82.7225	5.60282
190650	Caulobacter crescentus CB15	bacteria	negative	3715	5	3	3	1	6	6	2.54447	45	163	208	21.6346	78.3654	5.59892
395965	Methylocella silvestris BL2	bacteria	negative	3793	5	2	3	1	5	4	2.49964	46	166	212	21.6981	78.3019	5.58924
318161	Shewanella denitrificans OS217	bacteria	negative	3713	5	3	7	2	16	7	2.52303	28	179	207	13.5266	86.4734	5.57501
342610	Pseudoalteromonas atlantica T6c	bacteria	negative	4255	5	4	3	1	6	9	2.47453	29	208	237	12.2363	87.7637	5.56992
261292	Nitrosomonas sp. Is79A3	bacteria	negative	3252	5	3	4	1	7	4		17	164	181	9.39227	90.6077	5.56581
272630	Methylobacterium extorquens AM1	bacteria	negative	6036	5	6	5	2	6	8	2.50565	63	268	331	19.0332	80.9668	5.48376
399739	Pseudomonas mendocina ymp	bacteria	negative	4532	5	5	8	3	17	8	2.44575	46	200	246	18.6992	81.3008	5.42807
743721	Pseudoxanthomonas suwonensis 11-1	bacteria	negative	3062	5	3	3	1	5	5	2.41583	42	124	166	25.3012	74.6988	5.42129
62928	Azoarcus sp. BH72	bacteria	negative	3969	5	3	6	1	7	7		43	171	214	20.0935	79.9065	5.39179
316056	Rhodopseudomonas palustris BisB18	bacteria	negative	4823	5	3	6	2	12	8	2.52358	60	199	259	23.166	76.834	5.3701
582744	Methylovorus glucosetrophus SIP3-4	bacteria	negative	2888	5	8	3	1	7	5	2.38887	33	122	155	21.2903	78.7097	5.36704
1091494	Methylomicrobium alcaliphilum 20Z	bacteria	negative	3946	5	4	9	1	6	8		33	178	211	15.6398	84.3602	5.34719
402626	Ralstonia pickettii 12J	bacteria	negative	4850	5	6	2	1	7	5	2.45754	58	201	259	22.3938	77.6062	5.34021
357804	Psychromonas ingrahamii 37	bacteria	negative	3506	5	2	3	1	5	7	2.50062	24	163	187	12.8342	87.1658	5.33371
392500	Shewanella woodyi ATCC 51908	bacteria	negative	4840	5	6	3	1	8	6	2.53044	30	227	257	11.6732	88.3268	5.30992
232721	Acidovorax sp. JS42	bacteria	negative	4032	5	2	4	1	7	5	2.57305	46	168	214	21.4953	78.5047	5.30754
1198114	Granulicella tundricola MP5ACTX9	bacteria	negative	4492	5	4	3	1	6	4	2.35517	28	210	238	11.7647	88.2353	5.29831
314275	Alteromonas macleodii str. 'Deep ecotype'	bacteria	negative	3926	5	4	2	1	7	5	2.50469	25	183	208	12.0192	87.9808	5.29801
715451	Alteromonas sp. SN2	bacteria	negative	4325	5	4	6	1	6	5		26	203	229	11.3537	88.6463	5.2948
220664	Pseudomonas protegens Pf-5	bacteria	negative	6062	5	4	5	1	9	6	2.48208	58	262	320	18.125	81.875	5.27879
1110502	Tistrella mobilis KA081020-065	bacteria	negative	5078	5	2	4	3	9	6		44	224	268	16.4179	83.5821	5.27767
717774	Marinomonas mediterranea MMB-1	bacteria	negative	4094	5	5	7	3	13	8	2.50574	28	188	216	12.963	87.037	5.27601
323261	Nitrosococcus oceani ATCC 19707	bacteria	negative	2978	5	4	2	1	5	8	2.41237	23	134	157	14.6497	85.3503	5.27199
426355	Methylobacterium radiotolerans JCM 2831	bacteria	negative	6348	5	2	6	3	12	10	2.48704	74	260	334	22.1557	77.8443	5.2615
398579	Shewanella pealeana ATCC 700345	bacteria	negative	4150	5	4	5	2	12	6	2.53576	36	182	218	16.5138	83.4862	5.25301
426117	Methylobacterium sp. 4-46	bacteria	negative	6607	5	4	8	2	10	9	2.46174	77	270	347	22.1902	77.8098	5.25201
323848	Nitrosospira multiformis ATCC 25196	bacteria	negative	2723	5	4	5	1	6	8	2.39825	17	126	143	11.8881	88.1119	5.25156
338969	Rhodoferax ferrireducens T118	bacteria	negative	4387	5	6	3	1	5	10	2.57968	32	198	230	13.913	86.087	5.24276
266264	Cupriavidus metallidurans CH34	bacteria	negative	5876	5	5	2	1	7	6	2.45778	53	255	308	17.2078	82.7922	5.24166
114615	Bradyrhizobium sp. ORS 278	bacteria	negative	6551	5	6	6	1	8	8	2.51576	80	263	343	23.3236	76.6764	5.23584
666681	Methylotenera versatilis 301	bacteria	negative	2738	5	8	2	1	7	4	2.42558	22	121	143	15.3846	84.6154	5.22279
632	Yersinia pestis	bacteria	negative	3614	5	2	8	3	17	9		50	138	188	26.5957	73.4043	5.20199
338565	Erwinia tasmaniensis	bacteria	negative	3527	5	5	8	4	20	7		45	138	183	24.5902	75.4098	5.18855
990288	Acidithiobacillus caldus SM-1	bacteria	negative	3035	5	5	3	1	5	5		22	135	157	14.0127	85.9873	5.17298
394221	Maricaulis maris MCS10	bacteria	negative	3055	5	4	3	2	6	5	2.44411	27	131	158	17.0886	82.9114	5.17185
243275	Treponema denticola ATCC 35405	bacteria	negative	2752	5	1	5	1	6	7	2.49171	31	111	142	21.831	78.169	5.15988
572265	Candidatus Hamiltonella defensa 5AT (Acyrthosiphon pisum)	bacteria	negative	2035	5	7	6	2	12	5	2.69053	29	76	105	27.619	72.381	5.15971
224911	Bradyrhizobium diazoefficiens USDA 110	bacteria	negative	8024	5	7	7	2	14	13	2.5055	88	324	412	21.3592	78.6408	5.1346
757424	Herbaspirillum seropedicae SmR1	bacteria	negative	4271	5	4	5	2	11	6	2.4577	59	160	219	26.9406	73.0594	5.1276
633149	Brevundimonas subvibrioides ATCC 15264	bacteria	negative	3320	5	2	2	1	6	4	2.55129	36	134	170	21.1765	78.8235	5.12048
326297	Shewanella amazonensis SB2B	bacteria	negative	3614	5	4	4	1	6	4	2.47655	25	159	184	13.587	86.413	5.09131
439235	Desulfatibacillum alkenivorans AK-01	bacteria	negative	5165	5	5	12	1	6	4	2.18434	38	224	262	14.5038	85.4962	5.0726
906968	Treponema brennaborense DSM 12168	bacteria	negative	2506	5	1	4	1	6	5		22	105	127	17.3228	82.6772	5.06784
323850	Shewanella loihica PV-4	bacteria	negative	3835	5	4	4	1	8	7	2.50845	33	161	194	17.0103	82.9897	5.05867
318167	Shewanella frigidimarina NCIMB 400	bacteria	negative	3965	5	3	5	1	7	6	2.52424	27	173	200	13.5	86.5	5.04414
258594	Rhodopseudomonas palustris CGA009	bacteria	negative	4786	5	2	3	1	9	8	2.52101	63	178	241	26.1411	73.8589	5.03552
589865	Desulfurivibrio alkaliphilus AHT2	bacteria	negative	2583	5	5	2	1	6	7	2.25747	27	102	129	20.9302	79.0698	4.99419
187272	Alkalilimnicola ehrlichii MLHE-1	bacteria	negative	2853	5	4	2	2	6	6		37	105	142	26.0563	73.9437	4.97722
208964	Pseudomonas aeruginosa PAO1	bacteria	negative	5551	5	7	9	2	12	8	2.4425	62	214	276	22.4638	77.5362	4.97208
717785	Hyphomicrobium sp. MC1	bacteria	negative	4774	5	4	6	3	11	6		53	184	237	22.3629	77.6371	4.96439
314260	Parvularcula bermudensis HTCC2503	bacteria	negative	2681	5	2	2	1	6	3	2.45155	19	114	133	14.2857	85.7143	4.96084
379731	Pseudomonas stutzeri A1501	bacteria	negative	4077	5	3	5	2	7	5	2.46946	42	160	202	20.7921	79.2079	4.95462
223926	Vibrio parahaemolyticus RIMD 2210633	bacteria	negative	4810	5	7	11	4	23	7	2.53455	40	198	238	16.8067	83.1933	4.94802
526222	Desulfovibrio salexigens DSM 2638	bacteria	negative	3782	5	3	6	1	5	6	2.32045	27	160	187	14.4385	85.5615	4.94447
160488	Pseudomonas putida KT2440	bacteria	negative	5305	5	3	2	1	9	6	2.4895	43	219	262	16.4122	83.5878	4.93874
1117647	Simiduia agarivorans SA1 = DSM 21679	bacteria	negative	3793	5	3	7	1	8	6		40	147	187	21.3904	78.6096	4.93013
311402	Agrobacterium vitis S4	bacteria	negative	4833	5	1	3	1	7	8	2.52527	44	194	238	18.4874	81.5126	4.92448
366602	Caulobacter sp. K31	bacteria	negative	5348	5	5	2	2	6	5	2.54113	56	206	262	21.374	78.626	4.89903
688245	Comamonas testosteroni CNB-2	bacteria	negative	4755	5	5	3	1	7	6	2.61895	42	190	232	18.1034	81.8966	4.87907
911045	Pseudovibrio sp. FO-BEG1	bacteria	negative	5145	5	3	11	4	15	9		54	197	251	21.5139	78.4861	4.87852
272942	Rhodobacter capsulatus SB 1003	bacteria	negative	3611	5	2	4	1	6	8	2.50022	49	126	175	28	72	4.8463
511062	Oceanimonas sp. GK1	bacteria	negative	3166	5	5	3	3	11	7		30	123	153	19.6078	80.3922	4.8326
365046	Ramlibacter tataouinensis TTB310	bacteria	negative	3702	5	3	4	2	5	6		34	144	178	19.1011	80.8989	4.80821
391038	Burkholderia phymatum STM815	bacteria	negative	7386	5	7	5	1	7	6	2.474	63	292	355	17.7465	82.2535	4.80639
269796	Rhodospirillum rubrum ATCC 11170	bacteria	negative	3809	5	1	4	2	6	5	2.3719	53	130	183	28.9617	71.0383	4.80441
323097	Nitrobacter hamburgensis X14	bacteria	negative	4228	5	2	3	1	6	5	2.49167	35	168	203	17.2414	82.7586	4.80132
550540	Ferrimonas balearica DSM 9799	bacteria	negative	3757	5	5	4	4	11	8	2.44643	26	154	180	14.4444	85.5556	4.79106
177437	Desulfobacterium autotrophicum HRM2	bacteria	negative	4823	5	3	2	1	8	6	2.27447	27	204	231	11.6883	88.3117	4.78955
323098	Nitrobacter winogradskyi Nb-255	bacteria	negative	2972	5	3	4	1	6	6	2.49851	29	113	142	20.4225	79.5775	4.77793
340100	Bordetella petrii DSM 12804	bacteria	negative	4887	5	4	4	1	8	4	2.48178	55	178	233	23.6052	76.3948	4.76775
991905	Polymorphum gilvum SL003B-26A1	bacteria	negative	4308	5	2	4	2	7	8		42	163	205	20.4878	79.5122	4.75859
196600	Vibrio vulnificus YJ016	bacteria	negative	4981	5	7	3	1	5	7	2.54318	32	205	237	13.5021	86.4979	4.75808
577650	Desulfobulbus propionicus DSM 2032	bacteria	negative	3217	5	2	6	1	7	6	2.29367	23	130	153	15.0327	84.9673	4.75598
211586	Shewanella oneidensis MR-1	bacteria	negative	3936	5	3	3	1	8	5	2.51702	25	162	187	13.369	86.631	4.75102
240015	Acidobacterium capsulatum ATCC 51196	bacteria	negative	3351	5	5	3	1	5	6	2.22358	28	131	159	17.6101	82.3899	4.74485
580332	Sideroxydans lithotrophicus ES-1	bacteria	negative	2961	5	6	4	1	6	6	2.37308	26	114	140	18.5714	81.4286	4.72813
216591	Burkholderia cenocepacia J2315	bacteria	negative	6862	5	7	4	2	12	10	2.49067	56	267	323	17.3375	82.6625	4.70708
575788	Vibrio tasmaniensis LGP32	bacteria	negative	4383	5	6	2	1	5	4	2.51971	30	175	205	14.6341	85.3659	4.67716
400668	Marinomonas sp. MWYL1	bacteria	negative	4390	5	2	3	1	7	9	2.51628	36	169	205	17.561	82.439	4.6697
380703	Aeromonas hydrophila subsp. hydrophila ATCC 7966	bacteria	negative	4114	5	4	2	1	6	8	2.46	40	152	192	20.8333	79.1667	4.66699
398767	Geobacter lovleyi SZ	bacteria	negative	3603	5	5	3	1	6	10	2.11808	19	149	168	11.3095	88.6905	4.66278
543728	Variovorax paradoxus S110	bacteria	negative	6235	5	5	5	1	11	7	2.55884	72	218	290	24.8276	75.1724	4.65116
338966	Pelobacter propionicus DSM 2379	bacteria	negative	3657	5	4	4	1	6	8	2.11937	24	146	170	14.1176	85.8824	4.64862
754477	Methylophaga frappieri	bacteria	negative	2677	5	3	2	3	7	4		14	110	124	11.2903	88.7097	4.63205
343509	Sodalis glossinidius str. 'morsitans'	bacteria	negative	2487	5	3	11	6	25	8	2.53214	27	88	115	23.4783	76.5217	4.62405
1045855	Pseudoxanthomonas spadix BD-a59	bacteria	negative	3139	5	3	4	1	5	5		37	108	145	25.5172	74.4828	4.61931
404380	Geobacter bemidjiensis Bem	bacteria	negative	4031	5	5	5	1	7	5	2.14218	31	155	186	16.6667	83.3333	4.61424
743720	Pseudomonas fulva 12-X	bacteria	negative	4418	5	2	7	1	11	7		55	148	203	27.0936	72.9064	4.59484
349124	Halorhodospira halophila SL1	bacteria	negative	2394	5	3	1	1	5	4	2.45258	27	83	110	24.5455	75.4545	4.59482
398527	Burkholderia phytofirmans PsJN	bacteria	negative	7115	5	6	6	2	12	9	2.48607	57	269	326	17.4847	82.5153	4.58187
292415	Thiobacillus denitrificans ATCC 25259	bacteria	negative	2816	5	5	5	1	12	6	2.34936	36	93	129	27.907	72.093	4.58097
450851	Phenylobacterium zucineum HLK1	bacteria	negative	3788	5	4	2	2	5	4	2.53853	48	125	173	27.7457	72.2543	4.56705
583345	Methylotenera mobilis JLW8	bacteria	negative	2321	5	5	4	1	6	5	2.40874	22	84	106	20.7547	79.2453	4.567
762376	Achromobacter xylosoxidans A8	bacteria	negative	6770	5	4	5	2	9	10	2.48751	68	241	309	22.0065	77.9935	4.56425
396595	Thioalkalivibrio sp. K90mix	bacteria	negative	2806	5	2	3	1	8	5	2.43282	22	106	128	17.1875	82.8125	4.56165
396588	Thioalkalivibrio sulfidiphilus HL-EbGr7	bacteria	negative	3250	5	3	3	1	8	6	2.34838	34	114	148	22.973	77.027	4.55385
573065	Asticcacaulis excentricus CB 48	bacteria	negative	3737	5	4	2	1	5	5	2.5189	37	133	170	21.7647	78.2353	4.5491
525897	Desulfomicrobium baculatum DSM 4028	bacteria	negative	3393	5	1	4	1	5	5	2.29953	25	129	154	16.2338	83.7662	4.53876
381666	Ralstonia eutropha H16	bacteria	negative	6575	5	6	6	1	7	9	2.46342	55	243	298	18.4564	81.5436	4.53232
228405	Hyphomonas neptunium ATCC 15444	bacteria	negative	3487	5	5	4	1	8	4	2.53693	27	131	158	17.0886	82.9114	4.53112
644282	Desulfarculus baarsii DSM 2075	bacteria	negative	3245	5	2	3	2	9	7	2.23405	27	120	147	18.3673	81.6327	4.53005
903510	Vibrio furnissii NCTC 11218	bacteria	negative	4394	5	4	7	4	15	5		26	173	199	13.0653	86.9347	4.5289
745277	Rahnella aquatilis CIP 78.65 = ATCC 33071	bacteria	negative	4816	5	2	2	1	7	4		40	178	218	18.3486	81.6514	4.52658
596154	Alicycliphilus denitrificans K601	bacteria	negative	4600	5	2	4	1	6	6		41	167	208	19.7115	80.2885	4.52174
582402	Hirschia baltica ATCC 49814	bacteria	negative	3175	5	3	2	2	5	4	2.52155	24	119	143	16.7832	83.2168	4.50394
767434	Frateuria aurantia DSM 6220	bacteria	negative	3088	5	3	2	1	5	5		35	104	139	25.1799	74.8201	4.5013
99287	Salmonella enterica subsp. enterica serovar Typhimurium str. LT2	bacteria	negative	4521	5	3	10	3	18	10	2.55319	72	131	203	35.468	64.532	4.49016
882102	Vibrio anguillarum 775	bacteria	negative	3660	5	3	2	1	7	6		25	139	164	15.2439	84.7561	4.48087
266265	Burkholderia xenovorans LB400	bacteria	negative	8504	5	5	5	2	10	17	2.48873	62	319	381	16.273	83.727	4.48024
930169	Alcanivorax dieselolei B5	bacteria	negative	4317	5	3	3	1	7	8		33	160	193	17.0984	82.9016	4.4707
312309	Vibrio fischeri ES114	bacteria	negative	3805	5	5	2	2	6	7	2.50804	30	140	170	17.6471	82.3529	4.46781
290398	Chromohalobacter salexigens DSM 3043	bacteria	negative	3291	5	2	4	1	7	5	2.46999	37	110	147	25.1701	74.8299	4.46673
748280	Pseudogulbenkiania sp. NH8B	bacteria	negative	3752	5	3	2	1	5	6		36	131	167	21.5569	78.4431	4.45096
317025	Thiomicrospira crunogena XCL-2	bacteria	negative	2184	5	3	2	1	6	4	2.46506	17	80	97	17.5258	82.4742	4.44139
235279	Helicobacter hepaticus ATCC 51449	bacteria	negative	1870	5	1	3	1	7	4	2.38681	18	65	83	21.6867	78.3133	4.4385
75379	Thiomonas intermedia K12	bacteria	negative	3115	5	1	4	1	7	5	2.50649	27	111	138	19.5652	80.4348	4.43018
460265	Methylobacterium nodulans ORS 2060	bacteria	negative	8067	5	5	7	2	7	9	2.45775	81	274	355	22.8169	77.1831	4.40064
272943	Rhodobacter sphaeroides 2.4.1	bacteria	negative	4231	5	2	6	2	10	11	2.50805	46	140	186	24.7312	75.2688	4.39612
452662	Sphingobium japonicum UT26S	bacteria	negative	4071	5	2	2	1	5	4	2.43975	31	147	178	17.4157	82.5843	4.37239
349163	Acidiphilium cryptum JF-5	bacteria	negative	3500	5	3	3	1	5	5	2.43658	26	127	153	16.9935	83.0065	4.37143
399741	Serratia proteamaculans 568	bacteria	negative	4904	5	2	4	1	7	6	2.53739	41	173	214	19.1589	80.8411	4.36378
392499	Sphingomonas wittichii RW1	bacteria	negative	5285	5	5	2	1	7	4	2.40157	35	195	230	15.2174	84.7826	4.35194
640511	Burkholderia sp. CCGE1002	bacteria	negative	6802	5	4	3	1	6	14	2.48233	49	247	296	16.5541	83.4459	4.35166
402881	Parvibaculum lavamentivorans DS-1	bacteria	negative	3569	5	3	2	1	5	5	2.32518	29	126	155	18.7097	81.2903	4.34295
243277	Vibrio cholerae O1 biovar El Tor str. N16961	bacteria	negative	3780	5	4	3	1	6	5	2.5787	27	137	164	16.4634	83.5366	4.33862
74109	Photobacterium profundum	bacteria	negative	5053	5	8	5	1	10	10		25	194	219	11.4155	88.5845	4.33406
518766	Rhodothermus marinus DSM 4252	bacteria	negative	2844	5	1	3	1	5	4	2.16352	18	105	123	14.6341	85.3659	4.32489
292414	Ruegeria sp. TM1040	bacteria	negative	3832	5	1	4	2	6	5	2.54409	40	125	165	24.2424	75.7576	4.30585
472759	Nitrosococcus halophilus Nc 4	bacteria	negative	3718	5	4	6	1	6	8	2.37527	27	133	160	16.875	83.125	4.30339
269799	Geobacter metallireducens GS-15	bacteria	negative	3483	5	4	2	1	7	7	2.09339	31	118	149	20.8054	79.1946	4.27792
283942	Idiomarina loihiensis L2TR	bacteria	negative	2596	5	4	3	1	8	4	2.5076	21	90	111	18.9189	81.0811	4.27581
198628	Dickeya dadantii 3937	bacteria	negative	4515	5	4	6	3	11	5	2.53739	57	136	193	29.5337	70.4663	4.27464
300267	Shigella dysenteriae Sd197	bacteria	negative	3838	5	2	4	1	6	7	2.55329	59	105	164	35.9756	64.0244	4.27306
754476	Methylophaga nitratireducenticrescens	bacteria	negative	2997	5	3	2	1	7	4		19	109	128	14.8438	85.1562	4.27094
653733	Desulfurispirillum indicum S5	bacteria	negative	2539	5	3	2	1	6	5	2.05667	19	89	108	17.5926	82.4074	4.25364
637905	Shewanella violacea DSS12	bacteria	negative	4331	5	6	6	1	12	7	2.56191	31	153	184	16.8478	83.1522	4.24844
634503	Edwardsiella ictaluri 93-146	bacteria	negative	3676	5	2	6	2	10	8	2.56223	37	119	156	23.7179	76.2821	4.24374
167879	Colwellia psychrerythraea 34H	bacteria	negative	4855	5	4	2	1	5	4	2.48748	26	180	206	12.6214	87.3786	4.24305
529507	Proteus mirabilis HI4320	bacteria	negative	3632	5	3	5	2	10	6	2.59031	29	125	154	18.8312	81.1688	4.24009
347834	Rhizobium etli CFN 42	bacteria	negative	5901	5	5	7	2	9	9	2.51837	46	204	250	18.4	81.6	4.23657
322710	Azotobacter vinelandii DJ	bacteria	negative	4944	5	3	6	1	8	6	2.41909	47	162	209	22.488	77.512	4.22735
326442	Pseudoalteromonas haloplanktis TAC125	bacteria	negative	3431	5	4	4	1	6	5	2.48205	18	127	145	12.4138	87.5862	4.22617
643562	Desulfovibrio aespoeensis Aspo-2	bacteria	negative	3255	5	1	3	1	5	8	2.35146	24	113	137	17.5182	82.4818	4.20891
395963	Beijerinckia indica subsp. indica ATCC 9039	bacteria	negative	3754	5	2	2	1	6	6	2.48842	33	125	158	20.8861	79.1139	4.20884
360104	Campylobacter concisus 13826	bacteria	negative	2049	5	4	6	1	6	4	2.37023	13	72	85	15.2941	84.7059	4.14837
709032	Sulfuricurvum kujiense DSM 16994	bacteria	negative	2780	5	5	3	1	6	4	2.32588	19	96	115	16.5217	83.4783	4.13669
317655	Sphingopyxis alaskensis RB2256	bacteria	negative	3169	5	3	3	1	5	4	2.45021	25	106	131	19.084	80.916	4.1338
399742	Enterobacter sp. 638	bacteria	negative	4219	5	2	3	1	6	8	2.56791	30	144	174	17.2414	82.7586	4.1242
360910	Bordetella avium 197N	bacteria	negative	3310	5	4	4	1	7	6	2.46026	36	100	136	26.4706	73.5294	4.10876
1167006	Desulfocapsa sulfexigens DSM 10523	bacteria	negative	3482	5	3	3	1	6	6		28	115	143	19.5804	80.4196	4.10684
266835	Mesorhizobium loti MAFF303099	bacteria	negative	7235	5	8	7	2	11	9	2.48164	63	234	297	21.2121	78.7879	4.10504
488538	Candidatus Puniceispirillum marinum IMCC1322	bacteria	negative	2534	5	2	2	1	5	5	2.43108	16	88	104	15.3846	84.6154	4.10418
290339	Cronobacter sakazakii ATCC BAA-894	bacteria	negative	4411	5	2	4	3	6	8	2.54319	32	149	181	17.6796	82.3204	4.10338
406818	Xenorhabdus bovienii SS-2004	bacteria	negative	4050	5	1	3	1	5	5	2.55611	24	142	166	14.4578	85.5422	4.09877
634500	Erwinia billingiae Eb661	bacteria	negative	4777	5	2	3	1	7	9	2.57432	45	149	194	23.1959	76.8041	4.06113
218491	Pectobacterium atrosepticum SCRI1043	bacteria	negative	4433	5	6	6	2	11	9	2.5581	38	142	180	21.1111	78.8889	4.06046
504832	Oligotropha carboxidovorans OM5	bacteria	negative	3577	5	2	5	2	8	6	2.4793	26	119	145	17.931	82.069	4.05368
394	Sinorhizobium fredii NGR234	bacteria	negative	6220	5	7	11	4	15	8	2.48435	55	197	252	21.8254	78.1746	4.05145
701347	Enterobacter lignolyticus SCF1	bacteria	negative	4371	5	4	5	1	6	6	2.54872	34	143	177	19.209	80.791	4.04942
243231	Geobacter sulfurreducens PCA	bacteria	negative	3395	5	4	2	1	7	4	2.09784	39	98	137	28.4672	71.5328	4.03535
207559	Desulfovibrio alaskensis G20	bacteria	negative	3204	5	1	3	1	5	4	2.31845	28	100	128	21.875	78.125	3.99501
204773	Herminiimonas arsenicoxydans	bacteria	negative	3257	5	3	3	1	5	5	2.46908	31	99	130	23.8462	76.1538	3.9914
360095	Bartonella bacilliformis KC583	bacteria	negative	1255	5	1	4	1	7	4	2.60954	8	42	50	16	84	3.98406
406817	Xenorhabdus nematophila ATCC 19061	bacteria	negative	4394	5	2	3	1	6	4	2.55214	19	156	175	10.8571	89.1429	3.9827
869211	Spirochaeta thermophila DSM 6578	bacteria	negative	2235	5	2	4	1	6	7		25	64	89	28.0899	71.9101	3.9821
882	Desulfovibrio vulgaris str. Hildenborough	bacteria	negative	3513	5	3	5	2	11	7	2.33563	31	107	138	22.4638	77.5362	3.92827
385025	Cycloclasticus sp. P1	bacteria	negative	2242	5	2	4	2	6	5		15	73	88	17.0455	82.9545	3.92507
176299	Agrobacterium fabrum str. C58	bacteria	negative	5035	5	1	8	1	6	11	2.52264	42	154	196	21.4286	78.5714	3.89275
316	Pseudomonas stutzeri	bacteria	negative	4118	5	2	3	1	7	5		31	128	159	19.4969	80.5031	3.8611
246200	Ruegeria pomeroyi DSS-3	bacteria	negative	4259	5	2	3	1	8	11	2.51695	37	126	163	22.6994	77.3006	3.82719
716541	Enterobacter cloacae subsp. cloacae ATCC 13047	bacteria	negative	5307	5	2	4	1	7	8	2.55164	35	167	202	17.3267	82.6733	3.80629
266779	Chelativorans sp. BNC1	bacteria	negative	4510	5	6	7	2	11	9	2.4933	38	133	171	22.2222	77.7778	3.79157
316067	Geobacter daltonii FRC-32	bacteria	negative	3752	5	3	2	1	6	7	2.11924	23	119	142	16.1972	83.8028	3.78465
265072	Methylobacillus flagellatus KT	bacteria	negative	2596	5	7	4	1	7	6	2.40192	18	80	98	18.3673	81.6327	3.77504
1322246	Desulfovibrio piezophilus C1TLV30	bacteria	negative	3261	5	1	5	1	6	6		17	106	123	13.8211	86.1789	3.77185
712898	Pantoea vagans C9-1	bacteria	negative	4488	5	1	3	2	5	5	2.57176	31	138	169	18.3432	81.6568	3.7656
557598	Laribacter hongkongensis HLHK9	bacteria	negative	3200	5	1	2	1	6	4	2.34391	24	96	120	20	80	3.75
563040	Sulfurimonas autotrophica DSM 16294	bacteria	negative	2152	5	5	5	1	6	4	2.38204	15	63	78	19.2308	80.7692	3.62454
311403	Agrobacterium radiobacter K84	bacteria	negative	6222	5	5	7	2	10	8	2.52067	53	172	225	23.5556	76.4444	3.6162
592316	Pantoea sp. At-9b	bacteria	negative	5719	5	2	3	2	7	9	2.58927	35	171	206	16.9903	83.0097	3.60203
1157951	Providencia stuartii MRSN 2154	bacteria	negative	4197	5	4	6	3	12	6		38	113	151	25.1656	74.8344	3.59781
177439	Desulfotalea psychrophila LSv54	bacteria	negative	3221	5	2	4	1	6	4	2.34651	20	95	115	17.3913	82.6087	3.57032
351605	Geobacter uraniireducens Rf4	bacteria	negative	4205	5	3	3	1	7	11	2.09954	38	112	150	25.3333	74.6667	3.56718
439375	Ochrobactrum anthropi ATCC 49188	bacteria	negative	4724	5	1	5	1	6	9	2.48106	31	136	167	18.5629	81.4371	3.53514
1191523	Melioribacter roseus P3M-2	bacteria	negative	2805	5	1	3	1	5	5		12	85	97	12.3711	87.6289	3.45811
83333	Escherichia coli K-12	bacteria	negative	4305	5	2	4	1	7	7		41	107	148	27.7027	72.2973	3.43786
228410	Nitrosomonas europaea ATCC 19718	bacteria	negative	2362	5	3	2	1	7	5	2.54657	18	63	81	22.2222	77.7778	3.4293
1007105	Pusillimonas sp. T7-7	bacteria	negative	3740	5	2	4	1	7	6		27	101	128	21.0938	78.9062	3.42246
387092	Nitratiruptor sp. SB155-2	bacteria	negative	1843	5	2	4	1	5	4	2.07339	20	43	63	31.746	68.254	3.41834
326298	Sulfurimonas denitrificans DSM 1251	bacteria	negative	2080	5	1	3	1	7	4	2.33441	10	61	71	14.0845	85.9155	3.41346
338963	Pelobacter carbinolicus DSM 2380	bacteria	negative	3282	5	6	4	1	6	8	2.06866	20	92	112	17.8571	82.1429	3.41255
696125	Bartonella clarridgeiae 73	bacteria	negative	1280	5	1	2	2	5	4	2.60522	7	36	43	16.2791	83.7209	3.35938
290338	Citrobacter koseri ATCC BAA-895	bacteria	negative	4992	5	2	6	2	11	10	2.55074	28	139	167	16.7665	83.2335	3.34535
257313	Bordetella pertussis Tohama I	bacteria	negative	3202	5	4	6	2	12	5	2.46612	32	74	106	30.1887	69.8113	3.31043
573413	Spirochaeta smaragdinae DSM 11293	bacteria	negative	4179	5	2	5	1	7	7	2.36052	34	103	137	24.8175	75.1825	3.2783
573061	Clostridium cellulovorans 743B	bacteria	negative	4172	5	1	3	1	6	5	2.20999	26	110	136	19.1176	80.8824	3.25983
1082931	Pelagibacterium halotolerans B2	bacteria	negative	3855	5	2	8	1	7	8		28	97	125	22.4	77.6	3.24254
360106	Campylobacter fetus subsp. fetus 82-40	bacteria	negative	1704	5	1	2	1	6	4	2.34008	16	37	53	30.1887	69.8113	3.11033
266834	Sinorhizobium meliloti 1021	bacteria	negative	6130	5	3	5	1	8	9	2.49198	47	143	190	24.7368	75.2632	3.09951
598659	Nautilia profundicola AmH	bacteria	negative	1724	5	6	3	1	6	5	2.06887	10	42	52	19.2308	80.7692	3.01624
546271	Selenomonas sputigena ATCC 35185	bacteria	negative	2225	5	1	6	1	6	4	2.10705	29	37	66	43.9394	56.0606	2.96629
443254	Marinitoga piezophila KA3	bacteria	negative	2032	5	1	3	1	6	8		15	45	60	25	75	2.95276
381764	Fervidobacterium nodosum Rt17-B1	bacteria	negative	1717	5	1	2	1	6	5	2.10424	18	32	50	36	64	2.91206
359391	Brucella abortus 2308	bacteria	negative	3007	5	1	2	1	6	6	2.47895	20	67	87	22.9885	77.0115	2.89325
642492	Clostridium lentocellum DSM 5427	bacteria	negative	4124	5	1	3	1	7	8	2.14467	26	92	118	22.0339	77.9661	2.8613
306263	Campylobacter lari RM2100	bacteria	negative	1545	5	1	2	1	7	4	2.32194	10	34	44	22.7273	77.2727	2.8479
403833	Petrotoga mobilis SJ95	bacteria	negative	1881	5	2	2	1	6	4	2.18753	13	40	53	24.5283	75.4717	2.81765
380749	Hydrogenobaculum sp. Y04AAS1	bacteria	negative	1615	5	3	2	1	6	4	2.22806	10	35	45	22.2222	77.7778	2.78638
416591	Pseudothermotoga lettingae TMO	bacteria	negative	2033	5	3	3	1	6	6	2.16798	18	36	54	33.3333	66.6667	2.65617
667014	Thermodesulfatator indicus DSM 15286	bacteria	negative	2168	5	3	3	1	6	5		20	37	57	35.0877	64.9123	2.62915
927704	Selenomonas ruminantium subsp. lactilytica TAM6421	bacteria	negative	3338	5	3	3	1	6	5		24	63	87	27.5862	72.4138	2.60635
56780	Syntrophus aciditrophicus SB	bacteria	negative	3115	5	5	2	1	6	7	2.21367	21	58	79	26.5823	73.4177	2.53612
391009	Thermosipho melanesiensis BI429	bacteria	negative	1870	5	2	2	1	6	4	2.08249	21	26	47	44.6809	55.3191	2.51337
768670	Calditerrivibrio nitroreducens DSM 19672	bacteria	negative	2075	5	2	2	2	7	4	2.15553	8	43	51	15.6863	84.3137	2.45783
760142	Hippea maritima DSM 10411	bacteria	negative	1645	5	1	2	1	7	5		10	30	40	25	75	2.43161
373903	Halothermothrix orenii H 168	bacteria	negative	2305	5	4	2	2	6	6	2.09221	28	28	56	50	50	2.4295
360105	Campylobacter curvus 525.92	bacteria	negative	1902	5	1	3	1	7	4	2.37023	14	31	45	31.1111	68.8889	2.36593
525903	Thermanaerovibrio acidaminovorans DSM 6589	bacteria	negative	1726	5	3	2	1	7	5	2.17684	11	29	40	27.5	72.5	2.3175
891968	Anaerobaculum mobile DSM 13181	bacteria	negative	1987	5	2	2	1	6	7		13	30	43	30.2326	69.7674	2.16407
436114	Sulfurihydrogenibium sp. YO3AOP1	bacteria	negative	1705	5	1	3	1	7	4	1.98157	14	19	33	42.4242	57.5758	1.93548
580340	Thermovirga lienii DSM 17291	bacteria	negative	1831	5	1	2	1	5	4		16	19	35	45.7143	54.2857	1.91152
795359	Thermodesulfobacterium geofontis OPF15	bacteria	negative	1586	5	2	2	1	6	7		9	21	30	30	70	1.89155
224324	Aquifex aeolicus VF5	bacteria	negative	1552	5	2	2	1	5	6	1.98851	11	15	26	42.3077	57.6923	1.67526
638303	Thermocrinis albus DSM 14484	bacteria	negative	1578	5	2	2	1	7	4	2.0517	11	15	26	42.3077	57.6923	1.64766
289376	Thermodesulfovibrio yellowstonii DSM 11347	bacteria	negative	1969	5	2	2	1	6	6	2.08686	8	20	28	28.5714	71.4286	1.42204
502025	Haliangium ochraceum DSM 14365	bacteria	negative	6652	4	4	33	1	0	2	2.27339	133	659	792	16.7929	83.2071	11.9062
452637	Opitutus terrae PB90-1	bacteria	negative	4564	4	3	2	0	5	5	2.42767	39	258	297	13.1313	86.8687	6.50745
234267	Candidatus Solibacter usitatus Ellin6076	bacteria	negative	7726	4	5	6	2	0	5	2.19559	82	409	491	16.7006	83.2994	6.35516
857087	Methylomonas methanica MC09	bacteria	negative	4403	4	3	7	0	6	7		36	239	275	13.0909	86.9091	6.24574
329726	Acaryochloris marina MBIC11017	bacteria	negative	7924	4	2	14	1	0	4	2.30386	156	325	481	32.4324	67.5676	6.07017
290633	Gluconobacter oxydans 621H	bacteria	negative	2619	4	0	3	1	7	6	2.53679	31	127	158	19.6203	80.3797	6.03284
565034	Brachyspira hyodysenteriae WA1	bacteria	negative	2409	4	0	2	1	6	5	2.3387	23	116	139	16.5468	83.4532	5.77003
204669	Candidatus Koribacter versatilis Ellin345	bacteria	negative	4756	4	3	7	2	0	5	2.18895	48	220	268	17.9104	82.0896	5.63499
926566	Terriglobus roseus DSM 18391	bacteria	negative	3918	4	5	2	1	0	6		40	180	220	18.1818	81.8182	5.61511
438753	Azorhizobium caulinodans ORS 571	bacteria	negative	4447	4	2	6	0	5	13	2.44616	63	182	245	25.7143	74.2857	5.50933
648757	Rhodomicrobium vannielii ATCC 17100	bacteria	negative	3490	4	2	9	0	6	5	2.4202	48	144	192	25	75	5.50143
936155	Helicobacter felis ATCC 49179	bacteria	negative	1646	4	0	3	1	6	4	2.57394	26	63	89	29.2135	70.7865	5.40705
545694	Treponema primitia ZAS-2	bacteria	negative	3496	4	2	3	0	7	8		29	155	184	15.7609	84.2391	5.26316
43989	Cyanothece sp. ATCC 51142	bacteria	negative	5212	4	1	4	1	0	3	2.40093	77	194	271	28.4133	71.5867	5.19954
243276	Treponema pallidum subsp. pallidum str. Nichols	bacteria	negative	1028	4	0	2	1	6	7	2.71816	12	41	53	22.6415	77.3585	5.15564
525146	Desulfovibrio desulfuricans subsp. desulfuricans str. ATCC 27774	bacteria	negative	2336	4	0	6	1	5	4	2.45286	25	93	118	21.1864	78.8136	5.05137
768066	Halomonas elongata DSM 2581	bacteria	negative	3359	4	3	6	0	6	8	2.46041	34	134	168	20.2381	79.7619	5.00149
926550	Caldilinea aerophila DSM 14535 = NBRC 104270	bacteria	negative	3942	4	1	4	1	0	7		46	150	196	23.4694	76.5306	4.9721
869209	Treponema succinifaciens DSM 2489	bacteria	negative	2553	4	0	2	1	7	6		22	104	126	17.4603	82.5397	4.93537
1002804	Helicobacter bizzozeronii CIII-1	bacteria	negative	1958	4	0	3	1	6	5		23	73	96	23.9583	76.0417	4.90296
398580	Dinoroseobacter shibae DFL 12 = DSM 16493	bacteria	negative	4030	4	2	2	0	6	11	2.4835	46	150	196	23.4694	76.5306	4.86352
290400	Jannaschia sp. CCS1	bacteria	negative	4258	4	1	7	0	7	6	2.52045	41	156	197	20.8122	79.1878	4.62659
679897	Helicobacter mustelae 12198	bacteria	negative	1396	4	0	3	1	6	4	2.36591	10	54	64	15.625	84.375	4.58453
264203	Zymomonas mobilis subsp. mobilis ZM4 = ATCC 31821	bacteria	negative	1737	4	0	4	1	6	4	2.48611	14	65	79	17.7215	82.2785	4.54807
391619	Phaeobacter inhibens DSM 17395	bacteria	negative	3841	4	2	4	0	5	8	2.51956	30	143	173	17.341	82.659	4.50404
945713	Ignavibacterium album JCM 16511	bacteria	negative	3073	4	2	2	0	5	5		14	123	137	10.219	89.781	4.45818
318586	Paracoccus denitrificans PD1222	bacteria	negative	4996	4	0	4	1	5	8	2.51043	52	165	217	23.9631	76.0369	4.34347
744872	Treponema caldarium DSM 7334	bacteria	negative	2729	4	0	3	1	8	5		21	97	118	17.7966	82.2034	4.32393
375451	Roseobacter denitrificans OCh 114	bacteria	negative	3948	4	1	3	0	8	6	2.53846	32	135	167	19.1617	80.8383	4.22999
984262	Saprospira grandis str. Lewin	bacteria	negative	4125	4	2	1	1	0	3		50	124	174	28.7356	71.2644	4.21818
391735	Verminephrobacter eiseniae EF01-2	bacteria	negative	4896	4	4	4	1	0	8	2.58548	39	163	202	19.3069	80.6931	4.12582
880591	Ketogulonicigenium vulgare Y25	bacteria	negative	3198	4	0	2	1	5	9	2.49073	27	101	128	21.0938	78.9062	4.0025
651182	Desulfobacula toluolica Tol2	bacteria	negative	4156	4	5	2	0	6	6		20	140	160	12.5	87.5	3.84986
555778	Halothiobacillus neapolitanus c2	bacteria	negative	2347	4	4	3	2	0	5	2.39554	12	78	90	13.3333	86.6667	3.83468
1255043	Thioalkalivibrio nitratireducens DSM 14787	bacteria	negative	3741	4	5	2	1	0	6		39	104	143	27.2727	72.7273	3.82251
85962	Helicobacter pylori 26695	bacteria	negative	1552	4	0	4	2	6	4	2.4749	8	48	56	14.2857	85.7143	3.60825
485915	Desulfohalobium retbaense DSM 5692	bacteria	negative	2488	4	3	3	0	6	5	2.34305	18	71	89	20.2247	79.7753	3.57717
309801	Thermomicrobium roseum DSM 5159	bacteria	negative	2824	4	0	4	3	6	5	2.1834	28	73	101	27.7228	72.2772	3.57649
572480	Arcobacter nitrofigilis DSM 7299	bacteria	negative	3108	4	3	3	0	6	4	2.32883	24	86	110	21.8182	78.1818	3.53925
525898	Sulfurospirillum deleyianum DSM 6946	bacteria	negative	2239	4	1	2	0	5	4	2.23922	18	59	77	23.3766	76.6234	3.43904
192222	Campylobacter jejuni subsp. jejuni NCTC 11168 = ATCC 700819	bacteria	negative	1614	4	1	2	0	7	4	2.36147	12	41	53	22.6415	77.3585	3.28377
290512	Prosthecochloris aestuarii DSM 271	bacteria	negative	2303	4	1	1	1	0	4	2.35072	11	64	75	14.6667	85.3333	3.25662
522772	Denitrovibrio acetiphilus DSM 12809	bacteria	negative	2888	4	2	2	0	6	4	2.16251	14	80	94	14.8936	85.1064	3.25485
1215343	Liberibacter crescens BT-1	bacteria	negative	1370	4	1	2	0	5	4		6	36	42	14.2857	85.7143	3.06569
273121	Wolinella succinogenes DSM 1740	bacteria	negative	1965	4	1	3	0	6	5	2.25866	15	44	59	25.4237	74.5763	3.00254
367737	Arcobacter butzleri RM4018	bacteria	negative	2246	4	2	2	0	6	4	2.31463	12	54	66	18.1818	81.8182	2.93856
639282	Deferribacter desulfuricans SSM1	bacteria	negative	2329	4	4	2	0	6	5	2.13577	16	51	67	23.8806	76.1194	2.87677
123214	Persephonella marina EX-H1	bacteria	negative	2042	4	4	3	0	6	9	1.93242	17	41	58	29.3103	70.6897	2.84035
645991	Syntrophobotulus glycolicus DSM 8271	bacteria	negative	3080	4	0	4	1	6	4	2.1077	16	71	87	18.3908	81.6092	2.82468
648996	Thermovibrio ammonificans HB-1	bacteria	negative	1804	4	3	2	0	7	4	1.82815	8	42	50	16	84	2.77162
335541	Syntrophomonas wolfei subsp. wolfei str. Goettingen G311	bacteria	negative	2453	4	0	2	1	6	5	2.23271	13	49	62	20.9677	79.0323	2.52752
309798	Coprothermobacter proteolyticus DSM 5265	bacteria	negative	1477	4	0	2	2	5	8	2.25937	12	24	36	33.3333	66.6667	2.43737
224915	Buchnera aphidicola str. Bp (Baizongia pistaciae)	bacteria	negative	507	4	0	2	1	5	4	3.12286	4	8	12	33.3333	66.6667	2.36686
273068	Caldanaerobacter subterraneus subsp. tengcongensis MB4	bacteria	negative	2545	4	0	5	1	5	5	2.02105	20	33	53	37.7358	62.2642	2.08251
868864	Desulfurobacterium thermolithotrophum DSM 11699	bacteria	negative	1494	4	3	3	0	6	4	1.81573	6	24	30	20	80	2.00803
243274	Thermotoga maritima MSB8	bacteria	negative	1851	4	2	3	0	8	10	2.04005	13	24	37	35.1351	64.8649	1.99892
643648	Syntrophothermus lipocalidus DSM 12680	bacteria	negative	2294	4	0	4	1	7	5	2.15017	13	27	40	32.5	67.5	1.74368
448385	Sorangium cellulosum So ce56	bacteria	negative	9282	3	2	42	0	0	6	2.26974	319	888	1207	26.4292	73.5708	13.0037
575540	Isosphaera pallida ATCC 43644	bacteria	negative	3706	3	3	14	0	0	6	2.34711	70	339	409	17.1149	82.8851	11.0362
316274	Herpetosiphon aurantiacus DSM 785	bacteria	negative	5228	3	1	6	0	0	5	2.18483	73	334	407	17.9361	82.0639	7.785
63737	Nostoc punctiforme PCC 73102	bacteria	negative	6508	3	1	5	0	0	3	2.31876	106	363	469	22.6013	77.3987	7.20652
103690	Nostoc sp. PCC 7120	bacteria	negative	5989	3	1	4	0	0	4	2.29446	90	295	385	23.3766	76.6234	6.42845
32049	Synechococcus sp. PCC 7002	bacteria	negative	3092	3	2	3	0	0	5	2.37229	42	150	192	21.875	78.125	6.20957
497965	Cyanothece sp. PCC 7822	bacteria	negative	6495	3	1	5	0	0	4	2.37106	99	302	401	24.6883	75.3117	6.17398
349106	Psychrobacter sp. PRwf-1	bacteria	negative	2332	3	2	2	0	0	4	2.60305	23	120	143	16.0839	83.9161	6.13208
251221	Gloeobacter violaceus PCC 7421	bacteria	negative	4318	3	3	2	0	0	5	2.19008	66	195	261	25.2874	74.7126	6.04447
272123	Anabaena cylindrica PCC 7122	bacteria	negative	5741	3	1	5	0	0	3		84	260	344	24.4186	75.5814	5.99199
696747	Arthrospira platensis NIES-39	bacteria	negative	5917	3	1	10	0	0	4		105	248	353	29.745	70.255	5.96586
349741	Akkermansia muciniphila ATCC BAA-835	bacteria	negative	2127	3	2	2	0	0	3	2.48497	19	101	120	15.8333	84.1667	5.64175
321332	Synechococcus sp. JA-2-3B'a(2-13)	bacteria	negative	2829	3	1	3	0	0	2	2.22911	56	103	159	35.2201	64.7799	5.62036
292563	Cyanobacterium stanieri PCC 7202	bacteria	negative	2798	3	1	3	0	0	2		51	104	155	32.9032	67.0968	5.53967
28072	Nostoc sp. PCC 7524	bacteria	negative	5330	3	1	6	0	0	3		85	210	295	28.8136	71.1864	5.53471
583355	Coraliomargarita akajimensis DSM 45221	bacteria	negative	3099	3	4	1	0	0	4	2.37626	20	151	171	11.6959	88.3041	5.51791
224326	Borrelia burgdorferi B31	bacteria	negative	1288	3	0	2	0	5	4	2.50568	6	65	71	8.4507	91.5493	5.51242
203124	Trichodesmium erythraeum IMS101	bacteria	negative	4321	3	1	7	0	0	2	2.36263	81	155	236	34.322	65.678	5.4617
545695	Treponema azotonutricium ZAS-9	bacteria	negative	3445	3	0	4	0	8	5		37	151	188	19.6809	80.3191	5.45718
755178	Cyanobacterium aponinum PCC 10605	bacteria	negative	3377	3	1	3	0	0	3		51	133	184	27.7174	72.2826	5.44862
59374	Fibrobacter succinogenes subsp. succinogenes S85	bacteria	negative	2866	3	2	3	0	0	5	2.29373	21	135	156	13.4615	86.5385	5.44313
546414	Deinococcus deserti VCD115	bacteria	negative	3423	3	2	1	0	0	4	2.45095	38	145	183	20.765	79.235	5.34619
365044	Polaromonas naphthalenivorans CJ2	bacteria	negative	4850	3	2	1	0	0	8	2.59215	39	219	258	15.1163	84.8837	5.31959
41431	Cyanothece sp. PCC 8801	bacteria	negative	4295	3	2	4	0	0	5	2.36355	70	156	226	30.9735	69.0265	5.26193
65393	Cyanothece sp. PCC 7424	bacteria	negative	5596	3	2	10	0	0	7	2.36637	83	211	294	28.2313	71.7687	5.25375
485917	Pedobacter heparinus DSM 2366	bacteria	negative	4232	3	2	3	0	0	5	2.38416	26	195	221	11.7647	88.2353	5.22212
1111708	Synechocystis sp. PCC 6803 substr. Kazusa	bacteria	negative	3424	3	1	1	0	0	6		39	139	178	21.9101	78.0899	5.1986
195253	Synechococcus sp. PCC 6312	bacteria	negative	3519	3	1	11	0	0	3		41	141	182	22.5275	77.4725	5.17192
292564	Cyanobium gracile PCC 6307	bacteria	negative	3229	3	1	2	0	0	2		36	131	167	21.5569	78.4431	5.17188
485918	Chitinophaga pinensis DSM 2588	bacteria	negative	7150	3	0	1	1	0	6	2.47444	37	331	368	10.0543	89.9457	5.14685
226186	Bacteroides thetaiotaomicron VPI-5482	bacteria	negative	4777	3	1	4	0	0	5	2.39263	21	222	243	8.64198	91.358	5.08687
111780	Stanieria cyanosphaera PCC 7437	bacteria	negative	4705	3	1	2	0	0	4		69	168	237	29.1139	70.8861	5.03719
197221	Thermosynechococcus elongatus BP-1	bacteria	negative	2431	3	1	9	0	0	4	2.35089	40	82	122	32.7869	67.2131	5.01851
259536	Psychrobacter arcticus 273-4	bacteria	negative	2097	3	1	1	0	0	4	2.62748	16	88	104	15.3846	84.6154	4.95947
445932	Elusimicrobium minutum Pei191	bacteria	negative	1525	3	4	1	0	0	3	2.34378	18	57	75	24	76	4.91803
78245	Xanthobacter autotrophicus Py2	bacteria	negative	4941	3	3	2	0	0	7	2.46217	49	193	242	20.2479	79.7521	4.89779
32051	Synechococcus sp. WH 7803	bacteria	negative	2438	3	1	2	0	0	3	2.60557	27	91	118	22.8814	77.1186	4.84003
76114	Aromatoleum aromaticum EbN1	bacteria	negative	4216	3	5	3	0	0	4	2.37935	42	159	201	20.8955	79.1045	4.76755
755732	Fluviicola taffensis DSM 16823	bacteria	negative	4011	3	1	1	0	0	7		28	159	187	14.9733	85.0267	4.66218
187303	Methylocystis sp. SC2	bacteria	negative	4004	3	2	3	0	0	5		38	148	186	20.4301	79.5699	4.64535
700598	Niastella koreensis GR20-10	bacteria	negative	7135	3	1	1	0	0	5		33	295	328	10.061	89.939	4.59706
706587	Desulfomonile tiedjei DSM 6799	bacteria	negative	5376	3	1	1	0	0	3		77	163	240	32.0833	67.9167	4.46429
670487	Oceanithermus profundus DSM 14977	bacteria	negative	2354	3	2	2	0	0	3	2.31049	31	74	105	29.5238	70.4762	4.46049
393595	Alcanivorax borkumensis SK2	bacteria	negative	2699	3	3	1	0	0	3	2.46407	23	97	120	19.1667	80.8333	4.44609
96561	Desulfococcus oleovorans Hxd3	bacteria	negative	3237	3	4	4	0	0	3	2.2521	28	115	143	19.5804	80.4196	4.41767
243233	Methylococcus capsulatus str. Bath	bacteria	negative	2920	3	2	1	0	0	8	2.41531	24	103	127	18.8976	81.1024	4.34932
65093	Halothece sp. PCC 7418	bacteria	negative	3664	3	1	7	0	0	3		55	104	159	34.5912	65.4088	4.33952
316278	Synechococcus sp. RCC307	bacteria	negative	2441	3	1	1	0	0	3	2.51048	24	81	105	22.8571	77.1429	4.30152
551115	'Nostoc azollae' 0708	bacteria	negative	3616	3	1	1	0	0	2	2.32523	47	108	155	30.3226	69.6774	4.2865
926562	Owenweeksia hongkongensis DSM 17368	bacteria	negative	3463	3	2	1	0	0	4		20	126	146	13.6986	86.3014	4.216
880070	Cyclobacterium marinum DSM 745	bacteria	negative	4965	3	0	3	1	0	5		25	183	208	12.0192	87.9808	4.18933
296591	Polaromonas sp. JS666	bacteria	negative	5420	3	5	1	0	0	8	2.57782	45	182	227	19.8238	80.1762	4.18819
314225	Erythrobacter litoralis HTCC2594	bacteria	negative	2992	3	1	1	0	0	3	2.56991	22	103	125	17.6	82.4	4.17781
667015	Bacteroides salanitronis DSM 18170	bacteria	negative	3597	3	2	2	0	0	3	2.41985	23	126	149	15.4362	84.5638	4.14234
335543	Syntrophobacter fumaroxidans MPOB	bacteria	negative	3985	3	3	6	0	0	5	2.19166	39	125	164	23.7805	76.2195	4.11543
762903	Pseudopedobacter saltans DSM 12145	bacteria	negative	3762	3	1	1	0	0	3	2.34737	25	129	154	16.2338	83.7662	4.09357
908937	Prevotella dentalis DSM 3688	bacteria	negative	2492	3	1	1	0	0	3		14	88	102	13.7255	86.2745	4.0931
937774	Taylorella equigenitalis MCE9	bacteria	negative	1555	3	3	2	0	0	3	2.55454	20	43	63	31.746	68.254	4.05145
470	Acinetobacter baumannii	bacteria	negative	3599	3	2	1	0	0	5		28	116	144	19.4444	80.5556	4.00111
523791	Kangiella koreensis DSM 16069	bacteria	negative	2627	3	2	2	0	0	3	2.38707	15	90	105	14.2857	85.7143	3.99695
63186	Zobellia galactanivorans	bacteria	negative	4666	3	1	1	0	0	3		30	155	185	16.2162	83.7838	3.96485
62977	Acinetobacter sp. ADP1	bacteria	negative	3230	3	3	1	0	0	3	2.54852	13	114	127	10.2362	89.7638	3.93189
1155096	Borrelia crocidurae str. Achema	bacteria	negative	1466	3	0	1	0	6	5		7	49	56	12.5	87.5	3.81992
630626	Shimwellia blattae DSM 4481 = NBRC 105725	bacteria	negative	3794	3	1	4	0	0	6		36	102	138	26.087	73.913	3.63732
74547	Prochlorococcus marinus str. MIT 9313	bacteria	negative	2812	3	1	1	0	0	2	2.60492	25	73	98	25.5102	74.4898	3.48506
709991	Odoribacter splanchnicus DSM 20712	bacteria	negative	3465	3	2	0	1	0	4	2.29259	20	100	120	16.6667	83.3333	3.4632
1005058	Gallibacterium anatis UMN179	bacteria	negative	2476	3	1	2	0	0	4		17	67	84	20.2381	79.7619	3.39257
243159	Acidithiobacillus ferrooxidans ATCC 23270	bacteria	negative	3105	3	2	0	1	0	3	2.29768	20	85	105	19.0476	80.9524	3.38164
449447	Microcystis aeruginosa NIES-843	bacteria	negative	5892	3	2	4	0	0	3	2.39955	46	152	198	23.2323	76.7677	3.36049
402612	Flavobacterium psychrophilum JIP02/86	bacteria	negative	2417	3	3	0	1	0	3	2.47073	19	61	80	23.75	76.25	3.30989
160492	Xylella fastidiosa 9a5c	bacteria	negative	2772	3	2	1	0	0	3		15	74	89	16.8539	83.1461	3.21068
880072	Desulfobacca acetoxidans DSM 11109	bacteria	negative	2827	3	3	2	0	0	5		16	73	89	17.9775	82.0225	3.14821
228400	Haemophilus somnus 2336	bacteria	negative	1970	3	1	1	0	0	4	2.55208	11	48	59	18.6441	81.3559	2.99492
591001	Acidaminococcus fermentans DSM 20731	bacteria	negative	2005	3	2	2	0	0	4	2.15897	20	38	58	34.4828	65.5172	2.89277
929556	Solitalea canadensis DSM 3403	bacteria	negative	4279	3	2	2	0	0	4		20	103	123	16.2602	83.7398	2.8745
862965	Haemophilus parainfluenzae T3T1	bacteria	negative	1968	3	1	2	0	0	5		17	39	56	30.3571	69.6429	2.84553
246195	Dichelobacter nodosus VCS1703A	bacteria	negative	1273	3	1	1	0	0	3	2.48641	14	22	36	38.8889	61.1111	2.82797
749222	Nitratifractor salsuginis DSM 16511	bacteria	negative	2071	3	2	3	0	0	4	2.27467	13	45	58	22.4138	77.5862	2.80058
36870	Wigglesworthia glossinidia endosymbiont of Glossina brevipalpis	bacteria	negative	617	3	0	2	1	0	4	3.16312	2	15	17	11.7647	88.2353	2.75527
526218	Sebaldella termitidis ATCC 33386	bacteria	negative	4110	3	1	1	0	0	4	2.02795	30	81	111	27.027	72.973	2.70073
372461	Buchnera aphidicola BCc	bacteria	negative	362	3	0	2	1	0	2	3.30297	2	7	9	22.2222	77.7778	2.48619
190304	Fusobacterium nucleatum subsp. nucleatum ATCC 25586	bacteria	negative	2043	3	1	1	0	0	6	2.13299	13	37	50	26	74	2.44738
416269	Actinobacillus pleuropneumoniae serovar 5b str. L20	bacteria	negative	1977	3	2	1	0	0	4	2.55416	16	31	47	34.0426	65.9574	2.37734
1036672	Advenella kashmirensis WT001	bacteria	negative	3897	3	2	1	0	0	4		33	59	92	35.8696	64.1304	2.36079
523794	Leptotrichia buccalis C-1013-b	bacteria	negative	2206	3	1	1	0	0	4	2.07533	16	33	49	32.6531	67.3469	2.22121
568816	Acidaminococcus intestini RyC-MR95	bacteria	negative	2323	3	1	1	0	0	4		16	35	51	31.3725	68.6275	2.19544
233412	Haemophilus ducreyi 35000HP	bacteria	negative	1693	3	3	1	0	0	4	2.59144	16	20	36	44.4444	55.5556	2.1264
668336	Aggregatibacter actinomycetemcomitans D11S-1	bacteria	negative	2274	3	2	1	0	0	4	2.57351	19	29	48	39.5833	60.4167	2.11082
1212765	Candidatus Mycoplasma haemolamae str. Purdue	bacteria	negative	922	3	1	2	0	0	2		3	16	19	15.7895	84.2105	2.06074
71421	Haemophilus influenzae Rd KW20	bacteria	negative	1707	3	1	1	0	0	4	2.56762	8	24	32	25	75	1.87463
1002672	Candidatus Pelagibacter sp. IMCC9063	bacteria	negative	1445	3	1	1	0	0	3		5	22	27	18.5185	81.4815	1.86851
107806	Buchnera aphidicola str. APS (Acyrthosiphon pisum)	bacteria	negative	572	3	0	2	0	5	4	3.00561	2	8	10	20	80	1.74825
710127	Mycoplasma gallisepticum str. R(low)	bacteria	negative	753	2	0	2	0	0	4	2.64085	10	102	112	8.92857	91.0714	14.8738
272633	Mycoplasma penetrans HF-2	bacteria	negative	1028	2	0	1	0	0	2	2.67807	4	138	142	2.8169	97.1831	13.8132
661367	Legionella longbeachae NSW150	bacteria	negative	3390	2	3	0	0	0	5	2.5617	57	323	380	15	85	11.2094
262723	Mycoplasma synoviae 53	bacteria	negative	679	2	0	1	0	0	6	2.77306	3	63	66	4.54545	95.4545	9.72018
357244	Orientia tsutsugamushi str. Boryong	bacteria	negative	836	2	1	0	0	0	3	2.69257	25	55	80	31.25	68.75	9.56938
272635	Mycoplasma pulmonis UAB CTIP	bacteria	negative	778	2	0	3	0	0	8	2.63792	11	56	67	16.4179	83.5821	8.61183
320483	Anaplasma marginale str. Florida	bacteria	negative	919	2	0	1	0	0	3	2.94538	8	63	71	11.2676	88.7324	7.72579
357808	Roseiflexus sp. RS-1	bacteria	negative	4452	2	0	11	0	0	5	2.1766	73	209	282	25.8865	74.1135	6.33423
879243	Porphyromonas asaccharolytica DSM 20707	bacteria	negative	1670	2	0	1	0	0	4		43	54	97	44.3299	55.6701	5.80838
324602	Chloroflexus aurantiacus J-10-fl	bacteria	negative	3817	2	0	8	0	0	5	2.21283	44	177	221	19.9095	80.0905	5.78989
682795	Granulicella mallensis MP5ACTX8	bacteria	negative	4781	2	3	0	0	0	3	2.32858	36	239	275	13.0909	86.9091	5.75193
395961	Cyanothece sp. PCC 7425	bacteria	negative	5188	2	0	9	0	0	3	2.29462	79	217	296	26.6892	73.3108	5.70547
471854	Dyadobacter fermentans DSM 18053	bacteria	negative	5679	2	0	2	0	0	4	2.51861	41	259	300	13.6667	86.3333	5.28262
760192	Haliscomenobacter hydrossis DSM 1100	bacteria	negative	6676	2	0	0	1	0	3		42	308	350	12	88	5.24266
272568	Gluconacetobacter diazotrophicus PA1 5	bacteria	negative	2580	2	0	2	0	0	3	2.49101	22	109	131	16.7939	83.2061	5.07752
163164	Wolbachia endosymbiont of Drosophila melanogaster	bacteria	negative	1155	2	1	0	0	0	3	2.72745	27	31	58	46.5517	53.4483	5.02165
391165	Granulibacter bethesdensis CGDNIH1	bacteria	negative	2424	2	1	0	0	0	4	2.43862	25	95	120	20.8333	79.1667	4.9505
926556	Echinicola vietnamensis DSM 17526	bacteria	negative	4488	2	0	3	0	0	3		25	195	220	11.3636	88.6364	4.90196
634452	Acetobacter pasteurianus IFO 3283-01	bacteria	negative	2705	2	0	1	0	0	3	2.52378	32	99	131	24.4275	75.5725	4.84288
504472	Spirosoma linguale DSM 74	bacteria	negative	6837	2	0	2	0	0	4	2.50411	32	295	327	9.78593	90.2141	4.7828
272559	Bacteroides fragilis NCTC 9343	bacteria	negative	4225	2	0	2	0	0	5	2.37145	18	183	201	8.95522	91.0448	4.7574
376686	Flavobacterium johnsoniae UW101	bacteria	negative	5000	2	1	0	0	0	3	2.46136	34	203	237	14.346	85.654	4.74
435590	Bacteroides vulgatus ATCC 8482	bacteria	negative	3969	2	0	2	0	0	6	2.37252	19	169	188	10.1064	89.8936	4.73671
519441	Streptobacillus moniliformis DSM 12112	bacteria	negative	1424	2	1	0	0	0	4	2.15026	10	57	67	14.9254	85.0746	4.70506
177416	Francisella tularensis subsp. tularensis SCHU S4	bacteria	negative	1523	2	1	0	0	0	3	2.53043	10	61	71	14.0845	85.9155	4.66185
205920	Ehrlichia chaffeensis str. Arkansas	bacteria	negative	1099	2	1	0	0	0	4	2.80898	6	44	50	12	88	4.54959
279238	Novosphingobium aromaticivorans DSM 12444	bacteria	negative	3908	2	4	0	0	0	6	2.50403	34	141	175	19.4286	80.5714	4.47799
1140	Synechococcus elongatus PCC 7942	bacteria	negative	2641	2	2	0	0	0	3	2.28657	38	80	118	32.2034	67.7966	4.468
743722	Sphingobacterium sp. 21	bacteria	negative	5098	2	0	2	0	0	3	2.34515	27	194	221	12.2172	87.7828	4.33503
269798	Cytophaga hutchinsonii ATCC 33406	bacteria	negative	3498	2	1	0	0	0	5	2.48105	28	123	151	18.543	81.457	4.31675
926569	Anaerolinea thermophila UNI-1	bacteria	negative	3046	2	0	5	0	0	5	2.28734	22	106	128	17.1875	82.8125	4.20223
264731	Prevotella ruminicola 23	bacteria	negative	2760	2	0	1	0	0	3	2.47908	11	103	114	9.64912	90.3509	4.13043
227377	Coxiella burnetii RSA 493	bacteria	negative	1813	2	1	0	0	0	3	2.50127	18	56	74	24.3243	75.6757	4.08163
649349	Leadbetterella byssophila DSM 17132	bacteria	negative	3411	2	1	0	0	0	4	2.57629	18	119	137	13.1387	86.8613	4.01642
521097	Capnocytophaga ochracea DSM 7271	bacteria	negative	2167	2	0	2	0	0	3	2.44983	18	69	87	20.6897	79.3103	4.01477
84588	Synechococcus sp. WH 8102	bacteria	negative	2491	2	1	0	0	0	4	2.60426	24	76	100	24	76	4.01445
639283	Starkeya novella DSM 506	bacteria	negative	4392	2	0	1	0	0	9	2.43304	57	111	168	33.9286	66.0714	3.82514
643867	Marivirga tractuosa DSM 4126	bacteria	negative	3738	2	0	1	0	0	4	2.44093	23	119	142	16.1972	83.8028	3.79882
595494	Tolumonas auensis DSM 9187	bacteria	negative	3097	2	2	0	0	0	5	2.48731	24	93	117	20.5128	79.4872	3.77785
761193	Runella slithyformis DSM 19594	bacteria	negative	5725	2	0	1	0	0	5		31	184	215	14.4186	85.5814	3.75546
459349	Candidatus Cloacimonas acidaminovorans str. Evry	bacteria	negative	1803	2	1	0	0	0	3		8	59	67	11.9403	88.0597	3.71603
1041826	Flavobacterium columnare ATCC 49512	bacteria	negative	2611	2	2	0	0	0	3		16	81	97	16.4948	83.5052	3.71505
290317	Chlorobium phaeobacteroides DSM 266	bacteria	negative	2567	2	0	3	0	0	4	2.41267	15	79	94	15.9574	84.0426	3.66186
517418	Chloroherpeton thalassium ATCC 35110	bacteria	negative	2694	2	0	2	0	0	3	2.25253	21	77	98	21.4286	78.5714	3.63771
531844	Flavobacteriaceae bacterium 3519-10	bacteria	negative	2530	2	1	0	0	0	3	2.51542	16	76	92	17.3913	82.6087	3.63636
880071	Flexibacter litoralis DSM 6794	bacteria	negative	3828	2	0	2	0	0	3		41	98	139	29.4964	70.5036	3.63114
272620	Klebsiella pneumoniae subsp. pneumoniae MGH 78578	bacteria	negative	4956	2	2	0	0	0	7	2.54834	39	140	179	21.7877	78.2123	3.61178
983544	Lacinutrix sp. 5H-3-7-4	bacteria	negative	2948	2	0	1	0	0	3		18	88	106	16.9811	83.0189	3.59566
387093	Sulfurovum sp. NBC37-1	bacteria	negative	2423	2	2	0	0	0	3	2.27242	19	68	87	21.8391	78.1609	3.59059
867900	Cellulophaga lytica DSM 7489	bacteria	negative	3269	2	1	0	0	0	3	2.43229	28	89	117	23.9316	76.0684	3.57908
749219	Moraxella catarrhalis RH4	bacteria	negative	1881	2	1	0	0	0	3	2.64071	13	54	67	19.403	80.597	3.56194
655815	Zunongwangia profunda SM-A87	bacteria	negative	4617	2	0	1	0	0	3	2.4758	23	141	164	14.0244	85.9756	3.55209
694427	Paludibacter propionicigenes WB4	bacteria	negative	3010	2	1	0	0	0	3	2.34074	15	91	106	14.1509	85.8491	3.52159
312153	Polynucleobacter necessarius subsp. asymbioticus QLW-P1DMWA-1	bacteria	negative	2070	2	3	0	0	0	4	2.53995	12	60	72	16.6667	83.3333	3.47826
158189	Sphaerochaeta globosa str. Buddy	bacteria	negative	2989	2	0	1	0	0	6	2.456	20	83	103	19.4175	80.5825	3.44597
929562	Emticicia oligotrophica DSM 17448	bacteria	negative	4231	2	1	0	0	0	3		30	114	144	20.8333	79.1667	3.40345
1094466	Flavobacterium indicum GPTSA100-9 = DSM 17447	bacteria	negative	2645	2	1	0	0	0	4		20	69	89	22.4719	77.5281	3.36484
167539	Prochlorococcus marinus subsp. marinus str. CCMP1375	bacteria	negative	1745	2	0	0	1	0	2	2.74636	12	45	57	21.0526	78.9474	3.26648
122586	Neisseria meningitidis MC58	bacteria	negative	2000	2	1	0	0	0	3	2.46778	20	45	65	30.7692	69.2308	3.25
324925	Pelodictyon phaeoclathratiforme BU-1	bacteria	negative	2671	2	1	0	0	0	5	2.40351	22	64	86	25.5814	74.4186	3.21977
411154	Gramella forsetii KT0803	bacteria	negative	3464	2	0	1	0	0	4	2.47987	20	90	110	18.1818	81.8182	3.17552
360107	Campylobacter hominis ATCC BAA-381	bacteria	negative	1683	2	1	0	0	0	3	2.39547	13	37	50	26	74	2.97089
767031	Prevotella denticola F0289	bacteria	negative	2361	2	0	2	0	0	3		13	57	70	18.5714	81.4286	2.96485
340177	Chlorobium chlorochromatii CaD3	bacteria	negative	1976	2	0	1	0	0	5	2.49043	17	40	57	29.8246	70.1754	2.88462
272843	Pasteurella multocida subsp. multocida str. Pm70	bacteria	negative	2011	2	2	0	0	0	5	2.56041	19	39	58	32.7586	67.2414	2.88414
886377	Muricauda ruestringensis DSM 13258	bacteria	negative	3412	2	0	1	0	0	4		20	76	96	20.8333	79.1667	2.8136
242231	Neisseria gonorrhoeae FA 1090	bacteria	negative	1962	2	1	0	0	0	3	2.46625	13	42	55	23.6364	76.3636	2.80326
479436	Veillonella parvula DSM 2008	bacteria	negative	1837	2	1	0	0	0	3	2.18459	11	40	51	21.5686	78.4314	2.77627
441768	Acholeplasma laidlawii PG-8A	bacteria	negative	1378	2	1	0	0	0	8	2.13886	8	30	38	21.0526	78.9474	2.75762
335992	Candidatus Pelagibacter ubique HTCC1062	bacteria	negative	1353	2	1	0	0	0	3	2.64907	9	28	37	24.3243	75.6757	2.73466
656519	Halanaerobium hydrogeniformans	bacteria	negative	2234	2	2	0	0	0	3	2.19932	22	39	61	36.0656	63.9344	2.73053
203275	Tannerella forsythia 92A2	bacteria	negative	2975	2	0	1	0	0	4		16	65	81	19.7531	80.2469	2.72269
866536	Belliella baltica DSM 15883	bacteria	negative	3597	2	0	1	0	0	3		15	81	96	15.625	84.375	2.66889
59920	Prochlorococcus marinus str. NATL2A	bacteria	negative	2136	2	0	2	0	0	2	2.76343	11	46	57	19.2982	80.7018	2.66854
696127	Candidatus Midichloria mitochondrii IricVA	bacteria	negative	1171	2	0	2	0	0	4		9	22	31	29.0323	70.9677	2.64731
557723	Haemophilus parasuis SH0165	bacteria	negative	1908	2	1	0	0	0	4	2.53385	23	27	50	46	54	2.62055
319225	Chlorobium luteolum DSM 273	bacteria	negative	2070	2	3	0	0	0	7	2.40962	10	44	54	18.5185	81.4815	2.6087
246198	Prevotella intermedia 17	bacteria	negative	2251	2	1	0	0	0	3		21	36	57	36.8421	63.1579	2.53221
339671	Actinobacillus succinogenes 130Z	bacteria	negative	2068	2	1	0	0	0	4	2.5742	22	28	50	44	56	2.41779
194439	Chlorobium tepidum TLS	bacteria	negative	2249	2	1	0	0	0	5	2.36837	14	40	54	25.9259	74.0741	2.40107
452638	Polynucleobacter necessarius subsp. necessarius STIR1	bacteria	negative	1506	2	2	0	0	0	3	2.55503	7	28	35	20	80	2.32404
521045	Kosmotoga olearia TBF 19.5.1	bacteria	negative	2079	2	1	0	0	0	4	2.08116	7	39	46	15.2174	84.7826	2.2126
717231	Flexistipes sinusarabici DSM 4947	bacteria	negative	2171	2	2	0	0	0	5		13	35	48	27.0833	72.9167	2.21096
572544	Ilyobacter polytropus DSM 2926	bacteria	negative	2837	2	2	0	0	0	4	2.01054	15	47	62	24.1935	75.8065	2.18541
221988	Mannheimia succiniciproducens MBEL55E	bacteria	negative	1947	2	1	0	0	0	4	2.56607	12	25	37	32.4324	67.5676	1.90036
572547	Aminobacterium colombiense DSM 12261	bacteria	negative	1857	2	2	0	0	0	3	2.12776	15	12	27	55.5556	44.4444	1.45396
452471	Candidatus Amoebophilus asiaticus 5a2	bacteria	negative	1250	1	0	0	0	0	3	2.62702	70	75	145	48.2759	51.7241	11.6
272634	Mycoplasma pneumoniae M129	bacteria	negative	687	1	0	0	0	0	2	2.84032	6	72	78	7.69231	92.3077	11.3537
262719	Mycoplasma hyopneumoniae J	bacteria	negative	670	1	0	0	0	0	3		8	67	75	10.6667	89.3333	11.194
243272	Mycoplasma arthritidis 158L3-1	bacteria	negative	630	1	0	0	0	0	5	2.63774	14	50	64	21.875	78.125	10.1587
572263	Mycoplasma conjunctivae HRC/581	bacteria	negative	684	1	0	0	0	0	2	2.73989	5	59	64	7.8125	92.1875	9.35673
273119	Ureaplasma parvum serovar 3 str. ATCC 700970	bacteria	negative	609	1	0	0	0	0	4	2.67352	3	48	51	5.88235	94.1176	8.37438
347257	Mycoplasma agalactiae PG2	bacteria	negative	695	1	0	0	0	0	2	2.74551	4	54	58	6.89655	93.1034	8.34532
267748	Mycoplasma mobile 163K	bacteria	negative	603	1	0	0	0	0	2	2.65159	4	44	48	8.33333	91.6667	7.9602
347256	Mycoplasma hominis ATCC 23114	bacteria	negative	520	1	0	0	0	0	2		9	32	41	21.9512	78.0488	7.88462
1246955	Mycoplasma cynos C142	bacteria	negative	871	1	0	0	0	0	4		17	40	57	29.8246	70.1754	6.5442
512564	Mycoplasma crocodyli MP145	bacteria	negative	689	1	0	0	0	0	4	2.66828	3	40	43	6.97674	93.0233	6.24093
496833	Mycoplasma fermentans PG18	bacteria	negative	889	1	0	0	0	0	2		5	48	53	9.43396	90.566	5.96175
212042	Anaplasma phagocytophilum str. HZ	bacteria	negative	1312	1	0	0	0	0	4	2.94198	4	67	71	5.6338	94.3662	5.41159
272632	Mycoplasma mycoides subsp. mycoides SC str. PG1	bacteria	negative	878	1	0	0	0	0	2	2.34526	7	34	41	17.0732	82.9268	4.6697
679935	Alistipes finegoldii DSM 17242	bacteria	negative	3046	1	0	0	0	0	3		27	115	142	19.0141	80.9859	4.66185
222891	Neorickettsia sennetsu str. Miyayama	bacteria	negative	932	1	0	0	0	0	3	3.04521	7	36	43	16.2791	83.7209	4.61373
272947	Rickettsia prowazekii str. Madrid E	bacteria	negative	834	1	0	0	0	0	4	2.62013	8	30	38	21.0526	78.9474	4.55635
265311	Mesoplasma florum L1	bacteria	negative	683	1	0	0	0	0	2	2.33025	6	25	31	19.3548	80.6452	4.5388
1034807	Flavobacterium branchiophilum FL-15	bacteria	negative	2845	1	0	0	0	0	4		15	106	121	12.3967	87.6033	4.25308
760011	Sphaerochaeta coccoides DSM 17374	bacteria	negative	1809	1	0	0	0	0	6		14	61	75	18.6667	81.3333	4.14594
283166	Bartonella henselae str. Houston-1	bacteria	negative	1465	1	0	0	0	0	3	2.59077	10	46	56	17.8571	82.1429	3.82253
688270	Cellulophaga algicola DSM 14237	bacteria	negative	4092	1	0	0	0	0	3	2.4491	34	120	154	22.0779	77.9221	3.76344
693979	Bacteroides helcogenes P 36-108	bacteria	negative	3228	1	0	0	0	0	5	2.40428	11	104	115	9.56522	90.4348	3.56258
592029	Nonlabens dokdonensis DSW-6	bacteria	negative	3608	1	0	0	0	0	3		24	102	126	19.0476	80.9524	3.49224
865938	Weeksella virosa DSM 16922	bacteria	negative	2041	1	0	0	0	0	4	2.46899	13	58	71	18.3099	81.6901	3.47869
216432	Croceibacter atlanticus HTCC2559	bacteria	negative	2693	1	0	0	0	0	3	2.48686	14	79	93	15.0538	84.9462	3.4534
242619	Porphyromonas gingivalis W83	bacteria	negative	1861	1	0	0	0	0	3	2.45045	14	50	64	21.875	78.125	3.43901
158190	Sphaerochaeta pleomorpha str. Grapes	bacteria	negative	3129	1	0	0	0	0	4		24	79	103	23.301	76.699	3.29179
860228	Capnocytophaga canimorsus Cc5	bacteria	negative	2391	1	0	0	0	0	4		15	62	77	19.4805	80.5195	3.22041
713887	Candidatus Atelocyanobacterium thalassa	bacteria	negative	1186	1	0	0	0	0	2	2.50047	9	29	38	23.6842	76.3158	3.20405
313595	Psychroflexus torquis ATCC 700755	bacteria	negative	3447	1	0	0	0	0	3	2.57904	18	91	109	16.5138	83.4862	3.16217
983548	Dokdonia sp. 4H-3-7-5	bacteria	negative	2968	1	0	0	0	0	4		19	73	92	20.6522	79.3478	3.09973
746697	Aequorivita sublithincola DSM 14238	bacteria	negative	3123	1	0	0	0	0	4		18	76	94	19.1489	80.8511	3.00993
313603	Maribacter sp. HTCC2170	bacteria	negative	3398	1	0	0	0	0	3	2.41685	24	78	102	23.5294	76.4706	3.00177
313596	Robiginitalea biformata HTCC2501	bacteria	negative	3196	1	0	0	0	0	3	2.46976	24	71	95	25.2632	74.7368	2.97247
481448	Methylacidiphilum infernorum V4	bacteria	negative	2126	1	0	0	0	0	3	2.50994	5	57	62	8.06452	91.9355	2.91627
331678	Chlorobium phaeobacteroides BS1	bacteria	negative	2420	1	0	0	0	0	3	2.36499	12	56	68	17.6471	82.3529	2.80992
867902	Ornithobacterium rhinotracheale DSM 15997	bacteria	negative	2137	1	0	0	0	0	3		10	46	56	17.8571	82.1429	2.6205
511051	Caldisericum exile AZM16c01	bacteria	negative	1532	1	0	0	0	0	5		10	29	39	25.641	74.359	2.54569
59919	Prochlorococcus marinus subsp. pastoris str. CCMP1986	bacteria	negative	1926	1	0	0	0	0	2	2.88571	11	37	48	22.9167	77.0833	2.49221
768700	Mycoplasma suis str. Illinois	bacteria	negative	844	1	0	0	0	0	2	3.43882	3	18	21	14.2857	85.7143	2.48815
1197325	Mycoplasma wenyonii str. Massachusetts	bacteria	negative	650	1	0	0	0	0	2		2	12	14	14.2857	85.7143	2.15385
413404	Candidatus Ruthia magnifica str. Cm (Calyptogena magnifica)	bacteria	negative	975	1	0	0	0	0	3	2.61029	5	15	20	25	75	2.05128
552811	Dehalogenimonas lykanthroporepellens BL-DC-9	bacteria	negative	1606	1	0	0	0	0	4	2.28207	11	21	32	34.375	65.625	1.99253
511995	Candidatus Azobacteroides pseudotrichonymphae genomovar. CFP2	bacteria	negative	846	1	0	0	0	0	3	2.5568	4	12	16	25	75	1.89125
444179	Candidatus Sulcia muelleri GWSS	bacteria	negative	226	1	0	0	0	0	3	3.05853	1	3	4	25	75	1.76991
471821	uncultured Termite group 1 bacterium phylotype Rs-D17	bacteria	negative	761	1	0	0	0	0	3	2.25365	4	9	13	30.7692	69.2308	1.70828
859194	Mycoplasma haemofelis Ohio2	bacteria	negative	1524	1	0	0	0	0	2		3	23	26	11.5385	88.4615	1.70604
374463	Baumannia cicadellinicola str. Hc (Homalodisca coagulata)	bacteria	negative	595	1	0	0	0	0	3	2.79272	1	8	9	11.1111	88.8889	1.51261
203907	Candidatus Blochmannia floridanus	bacteria	negative	580	1	0	0	0	0	3	3.17255	2	6	8	25	75	1.37931
903503	Candidatus Moranella endobia PCIT	bacteria	negative	401	1	0	0	0	0	1		1	4	5	20	80	1.24688
515618	Candidatus Riesia pediculicola USDA	bacteria	negative	540	1	0	0	0	0	1	3.44135	2	4	6	33.3333	66.6667	1.11111
595499	Candidatus Sulcia muelleri SMDSEM	bacteria	negative	240	1	0	0	0	0	3	2.97631	1	1	2	50	50	0.833333
482235	Candidatus Phytoplasma mali AT	bacteria	negative	438	0	0	0	0	0	0	2.39694	4	7	11	36.3636	63.6364	2.51142
262768	Onion yellows phytoplasma OY-M	bacteria	negative	617	0	0	0	0	0	0	2.33399	10	4	14	71.4286	28.5714	2.26904
59748	Candidatus Phytoplasma australiense	bacteria	negative	598	0	0	0	0	0	0	2.44721	7	3	10	70	30	1.67224
608538	Hydrogenobacter thermophilus TK-6	bacteria	negative	422	0	0	0	0	0	0	2.06675	3	4	7	42.8571	57.1429	1.65877
871271	Candidatus Zinderia insecticola CARI	bacteria	negative	206	0	0	0	0	0	0	2.64183	1	2	3	33.3333	66.6667	1.45631
573234	Candidatus Hodgkinia cicadicola Dsem	bacteria	negative	169	0	0	0	0	0	0	3.39646	1	1	2	50	50	1.18343
644966	Thermaerobacter marianensis DSM 12885	bacteria	positive	2311	5	1	4	2	6	6	2.01908	57	83	140	40.7143	59.2857	6.05798
446462	Actinosynnema mirum DSM 43827	bacteria	positive	6862	5	1	12	1	5	9	2.66193	125	259	384	32.5521	67.4479	5.59604
512565	Actinoplanes missouriensis 431	bacteria	positive	8046	5	2	9	1	7	9		150	279	429	34.965	65.035	5.33184
1162668	Leptospirillum ferrooxidans C2-3	bacteria	positive	2382	5	3	2	1	6	4		10	113	123	8.13008	91.8699	5.16373
1048260	Leptospirillum ferriphilum ML-04	bacteria	positive	2443	5	1	3	1	7	6		9	117	126	7.14286	92.8571	5.15759
469383	Conexibacter woesei DSM 14684	bacteria	positive	5860	5	2	9	3	9	11	2.24161	92	184	276	33.3333	66.6667	4.7099
1144889	Modestobacter marinus BC501	bacteria	positive	5201	5	1	6	2	5	6		74	143	217	34.1014	65.8986	4.17227
1146883	Blastococcus saxobsidens DD2	bacteria	positive	4766	5	1	8	1	6	9		55	137	192	28.6458	71.3542	4.02854
521098	Alicyclobacillus acidocaldarius subsp. acidocaldarius DSM 446	bacteria	positive	3044	5	1	3	1	6	5	2.07017	16	101	117	13.6752	86.3248	3.84363
357809	Lachnoclostridium phytofermentans ISDg	bacteria	positive	3856	5	1	4	1	7	8	2.27504	31	105	136	22.7941	77.2059	3.52697
212717	Clostridium tetani E88	bacteria	positive	2341	5	1	3	1	4	8	2.18255	23	57	80	28.75	71.25	3.41734
358681	Brevibacillus brevis NBRC 100599	bacteria	positive	5797	5	1	3	1	6	7	2.06908	48	125	173	27.7457	72.2543	2.9843
498761	Heliobacterium modesticaldum Ice1	bacteria	positive	2807	5	2	4	1	8	4	2.01524	27	55	82	32.9268	67.0732	2.92127
696281	Desulfotomaculum ruminis DSM 2154	bacteria	positive	3733	5	2	4	1	7	5		29	78	107	27.1028	72.8972	2.86633
1051632	Sulfobacillus acidophilus TPY	bacteria	positive	3567	5	1	2	1	6	5		22	79	101	21.7822	78.2178	2.83151
324057	Paenibacillus sp. JDR-2	bacteria	positive	6150	5	1	3	2	8	8	2.08621	42	130	172	24.4186	75.5814	2.79675
768706	Desulfosporosinus orientis DSM 765	bacteria	positive	5168	5	1	4	1	7	6		26	118	144	18.0556	81.9444	2.78638
572479	Halanaerobium praevalens DSM 2228	bacteria	positive	2043	5	2	2	1	6	4		21	35	56	37.5	62.5	2.74107
439292	[Bacillus] selenitireducens MLS10	bacteria	positive	3212	5	1	3	1	9	8	2.14776	27	60	87	31.0345	68.9655	2.70859
272563	Peptoclostridium difficile 630	bacteria	positive	3742	5	1	2	1	5	6	2.18513	25	69	94	26.5957	73.4043	2.51203
169963	Listeria monocytogenes EGD-e	bacteria	positive	2832	5	1	2	1	6	7	2.21276	36	34	70	51.4286	48.5714	2.47175
585394	Roseburia hominis A2-183	bacteria	positive	3319	5	1	3	1	7	7		12	68	80	15	85	2.41036
748449	Halobacteroides halobius DSM 5150	bacteria	positive	2429	5	1	3	1	7	4		20	38	58	34.4828	65.5172	2.38781
574087	Acetohalobium arabaticum DSM 5501	bacteria	positive	2251	5	2	3	1	6	4	2.10319	23	30	53	43.3962	56.6038	2.35451
610130	[Clostridium] saccharolyticum WM1	bacteria	positive	4083	5	1	5	1	6	6	2.26183	28	64	92	30.4348	69.5652	2.25325
349161	Desulfotomaculum reducens MI-1	bacteria	positive	3179	5	2	3	2	6	6	2.06153	19	52	71	26.7606	73.2394	2.23341
871963	Desulfitobacterium dichloroeliminans LMG P-21439	bacteria	positive	3275	5	1	4	1	6	5		18	51	69	26.087	73.913	2.10687
246194	Carboxydothermus hydrogenoformans Z-2901	bacteria	positive	2605	5	2	3	2	5	4	2.07767	16	37	53	30.1887	69.8113	2.03455
515619	Eubacterium rectale ATCC 33656	bacteria	positive	3514	5	1	1	1	7	6	2.33682	16	55	71	22.5352	77.4648	2.02049
134676	Actinoplanes sp. SE50/110	bacteria	positive	7847	4	0	9	1	9	10		128	344	472	27.1186	72.8814	6.01504
680198	Streptomyces scabiei 87.22	bacteria	positive	8635	4	2	9	1	0	9	2.57547	135	378	513	26.3158	84.176	5.94094
243230	Deinococcus radiodurans R1	bacteria	positive	3080	4	1	2	1	0	4	2.49371	34	144	178	19.1011	80.8989	5.77922
443255	Streptomyces clavuligerus ATCC 27064	bacteria	positive	7251	4	3	8	3	0	11	2.53304	134	279	413	32.4455	67.5545	5.69577
266940	Kineococcus radiotolerans SRS30216 = ATCC BAA-149	bacteria	positive	4638	4	0	6	2	7	6	2.42533	61	176	237	25.7384	74.2616	5.10996
452863	Arthrobacter chlorophenolicus A6	bacteria	positive	4558	4	0	9	1	6	9	2.37564	61	166	227	26.8722	73.1278	4.98025
937777	Deinococcus peraridilitoris DSM 19664	bacteria	positive	4147	4	2	2	1	0	8		40	161	201	19.9005	80.0995	4.84688
862751	Streptomyces sp. SirexAA-E	bacteria	positive	6286	4	2	7	3	0	7		106	196	302	35.0993	64.9007	4.80433
446469	Sanguibacter keddieii DSM 10542	bacteria	positive	3684	4	0	8	1	6	6	2.40434	59	111	170	34.7059	65.2941	4.61455
525909	Acidimicrobium ferrooxidans DSM 10331	bacteria	positive	1922	4	0	4	1	5	5	2.35297	23	65	88	26.1364	73.8636	4.57856
526225	Geodermatophilus obscurus DSM 43160	bacteria	positive	4754	4	0	5	2	6	7	2.57096	75	135	210	35.7143	64.2857	4.41733
590998	Cellulomonas fimi ATCC 484	bacteria	positive	3735	4	0	4	1	5	4		67	96	163	41.1043	58.8957	4.36412
247156	Nocardia farcinica IFM 10152	bacteria	positive	5917	4	1	7	1	0	4		89	165	254	35.0394	64.9606	4.29272
351607	Acidothermus cellulolyticus 11B	bacteria	positive	2146	4	0	6	1	6	4	2.53586	37	55	92	40.2174	59.7826	4.28705
196162	Nocardioides sp. JS614	bacteria	positive	4856	4	0	6	1	6	5	2.53871	45	160	205	21.9512	78.0488	4.22158
101510	Rhodococcus jostii RHA1	bacteria	positive	8995	4	1	11	1	0	6	2.69117	90	288	378	23.8095	76.1905	4.20233
593907	[Cellvibrio] gilvus ATCC 13127	bacteria	positive	3127	4	0	6	1	7	9		43	87	130	33.0769	66.9231	4.15734
548479	Mobiluncus curtisii ATCC 43063	bacteria	positive	1887	4	0	6	2	5	4	2.58603	22	56	78	28.2051	71.7949	4.13355
471856	Jonesia denitrificans DSM 20603	bacteria	positive	2481	4	0	5	2	7	6	2.45991	30	70	100	30	70	4.03063
479434	Sphaerobacter thermophilus DSM 20745	bacteria	positive	3448	4	0	4	2	5	7	2.14462	45	89	134	33.5821	66.4179	3.88631
292459	Symbiobacterium thermophilum IAM 14863	bacteria	positive	3297	4	0	2	3	6	5	1.98143	37	90	127	29.1339	70.8661	3.85199
405948	Saccharopolyspora erythraea NRRL 2338	bacteria	positive	6839	4	2	6	1	0	10	2.64233	107	156	263	40.6844	59.3156	3.84559
234621	Rhodococcus erythropolis PR4	bacteria	positive	6230	4	1	3	1	0	7	2.70699	50	169	219	22.8311	77.1689	3.51525
394503	[Clostridium] cellulolyticum H10	bacteria	positive	3260	4	0	4	1	6	4	2.12339	19	94	113	16.8142	83.1858	3.46626
515622	Butyrivibrio proteoclasticus B316	bacteria	positive	3791	4	0	3	2	6	5	2.48301	24	101	125	19.2	80.8	3.29728
931626	Acetobacterium woodii DSM 1030	bacteria	positive	3431	4	0	2	1	6	7		24	89	113	21.2389	78.7611	3.2935
710685	Mycobacterium rhodesiae NBB3	bacteria	positive	6076	4	1	7	1	0	4		55	138	193	28.4974	71.5026	3.17643
481743	Paenibacillus sp. Y412MC10	bacteria	positive	6181	4	0	3	1	7	8	2.09875	44	147	191	23.0366	76.9634	3.09011
886882	Paenibacillus polymyxa SC2	bacteria	positive	5975	4	0	3	1	9	6	2.10662	43	132	175	24.5714	75.4286	2.92887
663278	Ethanoligenens harbinense YUAN-3	bacteria	positive	2648	4	0	2	2	6	4	2.25122	19	58	77	24.6753	75.3247	2.90785
646529	Desulfosporosinus acidiphilus SJ4	bacteria	positive	4445	4	0	4	1	8	4		30	99	129	23.2558	76.7442	2.90214
386415	Clostridium novyi NT	bacteria	positive	2271	4	0	4	1	5	6	2.17173	21	44	65	32.3077	67.6923	2.86218
499177	[Clostridium] sticklandii DSM 519	bacteria	positive	2516	4	0	2	1	8	5	2.14117	13	59	72	18.0556	81.9444	2.86169
768704	Desulfosporosinus meridiei DSM 13257	bacteria	positive	4308	4	0	4	1	7	5		28	95	123	22.7642	77.2358	2.85515
697281	Mahella australiensis 50-1 BON	bacteria	positive	2842	4	0	2	1	6	8		25	54	79	31.6456	68.3544	2.77973
485916	Desulfotomaculum acetoxidans DSM 771	bacteria	positive	3981	4	0	4	3	7	6	2.06652	18	92	110	16.3636	83.6364	2.76312
290402	Clostridium beijerinckii NCIMB 8052	bacteria	positive	4947	4	0	4	1	7	4	2.21177	33	98	131	25.1908	74.8092	2.64807
720554	[Clostridium] clariflavum DSM 19732	bacteria	positive	3746	4	0	11	1	6	6		31	68	99	31.3131	68.6869	2.64282
562970	Kyrpidia tusciae DSM 2912	bacteria	positive	3104	4	0	2	1	6	6	2.03896	28	54	82	34.1463	65.8537	2.64175
272562	Clostridium acetobutylicum ATCC 824	bacteria	positive	3756	4	0	2	1	5	6	2.19429	34	65	99	34.3434	65.6566	2.63578
350688	Alkaliphilus oremlandii OhILAs	bacteria	positive	2804	4	0	3	1	7	7	2.11851	18	55	73	24.6575	75.3425	2.60342
203119	Ruminiclostridium thermocellum ATCC 27405	bacteria	positive	3084	4	0	5	1	7	7	2.08651	24	56	80	30	70	2.59403
935198	Clostridium botulinum B str. Eklund 17B (NRP)	bacteria	positive	3407	4	0	5	1	5	7	2.19745	24	64	88	27.2727	72.7273	2.58292
138119	Desulfitobacterium hafniense Y51	bacteria	positive	4933	4	0	4	1	8	8	2.07396	33	93	126	26.1905	73.8095	2.55423
360911	Exiguobacterium sp. AT1b	bacteria	positive	3001	4	0	3	1	8	4	2.11964	19	57	76	25	75	2.53249
444177	Lysinibacillus sphaericus C3-41	bacteria	positive	4645	4	0	4	1	7	4	2.18342	39	77	116	33.6207	66.3793	2.49731
370438	Pelotomaculum thermopropionicum SI	bacteria	positive	2431	4	0	4	1	7	7	2.03065	13	47	60	21.6667	78.3333	2.46812
66692	Bacillus clausii KSM-K16	bacteria	positive	4064	4	0	6	1	6	5	2.14206	37	61	98	37.7551	62.2449	2.41142
351627	Caldicellulosiruptor saccharolyticus DSM 8903	bacteria	positive	2615	4	0	2	1	6	9	2.06136	14	48	62	22.5806	77.4194	2.37094
649639	Bacillus cellulosilyticus DSM 2522	bacteria	positive	4220	4	0	4	2	8	4	2.10048	35	65	100	35	65	2.36967
1002809	Solibacillus silvestris StLB046	bacteria	positive	3767	4	0	4	1	6	6		20	69	89	22.4719	77.5281	2.36262
515620	[Eubacterium] eligens ATCC 27750	bacteria	positive	2739	4	0	2	1	6	4	2.27255	13	51	64	20.3125	79.6875	2.33662
698758	Amphibacillus xylanus NBRC 15112	bacteria	positive	2353	4	0	3	1	6	7		22	32	54	40.7407	59.2593	2.29494
1094508	Thermoanaerobacterium saccharolyticum JW/SL-YS485	bacteria	positive	2761	4	0	3	1	5	7		17	46	63	26.9841	73.0159	2.28178
717605	Thermobacillus composti KWC4	bacteria	positive	3777	4	0	4	1	7	6		25	61	86	29.0698	70.9302	2.27694
431943	Clostridium kluyveri DSM 555	bacteria	positive	3811	4	0	4	1	7	6	2.21917	19	67	86	22.093	77.907	2.25663
293826	Alkaliphilus metalliredigens QYMF	bacteria	positive	4431	4	0	5	1	7	6	2.13843	28	69	97	28.866	71.134	2.18912
491915	Anoxybacillus flavithermus WK1	bacteria	positive	2730	4	0	2	1	7	4	2.10635	22	36	58	37.931	62.069	2.12454
457570	Natranaerobius thermophilus JW/NM-WN-LF	bacteria	positive	2833	4	0	2	1	7	5	2.14413	29	31	60	48.3333	51.6667	2.1179
1121335	[Clostridium] stercorarium subsp. stercorarium DSM 8532	bacteria	positive	2659	4	0	1	3	7	10		15	41	56	26.7857	73.2143	2.10605
1069534	Lactobacillus ruminis ATCC 27782	bacteria	positive	1807	4	0	3	1	6	4		16	22	38	42.1053	57.8947	2.10293
272558	Bacillus halodurans C-125	bacteria	positive	3994	4	0	3	2	7	4	2.07676	31	52	83	37.3494	62.6506	2.07812
235909	Geobacillus kaustophilus HTA426	bacteria	positive	3506	4	0	2	1	7	4	2.14832	27	45	72	37.5	62.5	2.05362
224308	Bacillus subtilis subsp. subtilis str. 168	bacteria	positive	4197	4	0	4	1	7	5	2.15998	27	59	86	31.3953	68.6047	2.04908
262543	Exiguobacterium sibiricum 255-15	bacteria	positive	2990	4	0	3	1	7	4	2.12226	19	42	61	31.1475	68.8525	2.04013
398511	Bacillus pseudofirmus OF4	bacteria	positive	4119	4	0	5	1	6	6	2.08073	25	59	84	29.7619	70.2381	2.03933
555079	Thermosediminibacter oceani DSM 16646	bacteria	positive	2138	4	0	4	1	7	5	2.02682	13	30	43	30.2326	69.7674	2.01123
760568	Desulfotomaculum kuznetsovii DSM 6115	bacteria	positive	3361	4	0	3	2	6	6		17	50	67	25.3731	74.6269	1.99345
1209989	Tepidanaerobacter acetatoxydans Re1	bacteria	positive	2562	4	0	3	1	6	5		22	29	51	43.1373	56.8627	1.99063
315750	Bacillus pumilus SAFR-032	bacteria	positive	3670	4	0	2	1	7	5	2.14539	31	42	73	42.4658	57.5342	1.9891
592022	Bacillus megaterium DSM 319	bacteria	positive	4878	4	0	3	1	5	6	2.11217	37	60	97	38.1443	61.8557	1.98852
635013	Thermincola potens JR	bacteria	positive	2881	4	0	7	1	6	5	1.96522	17	40	57	29.8246	70.1754	1.97848
868595	Desulfotomaculum carboxydivorans CO-1-SRB	bacteria	positive	2598	4	0	3	1	6	7		15	36	51	29.4118	70.5882	1.96305
866895	Halobacillus halophilus DSM 2266	bacteria	positive	4084	4	0	4	1	7	6		25	55	80	31.25	68.75	1.95886
221109	Oceanobacillus iheyensis HTE831	bacteria	positive	3483	4	0	5	1	7	6	2.15642	28	40	68	41.1765	58.8235	1.95234
429009	Ammonifex degensii KC4	bacteria	positive	2064	4	0	2	2	6	5	2.16443	15	25	40	37.5	62.5	1.93798
264732	Moorella thermoacetica ATCC 39073	bacteria	positive	2442	4	0	5	2	6	5	2.04273	13	30	43	30.2326	69.7674	1.76085
471223	Geobacillus sp. WCH70	bacteria	positive	3027	4	0	2	1	7	6	2.11676	21	31	52	40.3846	59.6154	1.71787
279010	Bacillus licheniformis DSM 13 = ATCC 14580	bacteria	positive	4153	4	0	2	1	6	8	2.15619	23	47	70	32.8571	67.1429	1.68553
1089553	Thermacetogenium phaeum DSM 12270	bacteria	positive	2791	4	0	3	1	6	7		16	29	45	35.5556	64.4444	1.61233
477974	Candidatus Desulforudis audaxviator MP104C	bacteria	positive	2114	4	0	3	1	6	4	2.13063	13	21	34	38.2353	61.7647	1.60833
1128398	[Clostridium] acidurici 9a	bacteria	positive	2837	4	0	3	1	6	4		13	29	42	30.9524	69.0476	1.48044
680646	Rothia mucilaginosa DY-18	bacteria	positive	1986	3	1	5	0	0	3	2.38965	30	171	201	14.9254	85.0746	10.1208
640132	Segniliparus rotundus DSM 44985	bacteria	positive	2989	3	2	5	0	0	3	2.77873	43	170	213	20.1878	79.8122	7.12613
298653	Frankia sp. EAN1pec	bacteria	positive	7074	3	1	8	0	0	6	2.61026	146	333	479	30.4802	69.5198	6.77128
745776	Deinococcus gobiensis I-0	bacteria	positive	4226	3	2	2	0	0	6		49	236	285	17.193	82.807	6.74397
326424	Frankia alni ACN14a	bacteria	positive	6570	3	0	7	2	0	7	2.62649	139	272	411	33.82	66.18	6.25571
106370	Frankia sp. CcI3	bacteria	positive	4405	3	2	5	0	0	7	2.66149	65	210	275	23.6364	76.3636	6.24291
953739	Streptomyces venezuelae ATCC 10712	bacteria	positive	7383	3	2	12	0	0	13		159	291	450	35.3333	64.6667	6.09508
693977	Deinococcus proteolyticus MRP	bacteria	positive	2643	3	2	1	0	0	3	2.56131	36	125	161	22.3602	77.6398	6.09156
319795	Deinococcus geothermalis DSM 11300	bacteria	positive	2992	3	1	2	0	0	3	2.40735	39	138	177	22.0339	77.9661	5.91578
479433	Catenulispora acidiphila DSM 44928	bacteria	positive	8830	3	1	12	0	0	13	2.52689	134	377	511	26.2231	73.7769	5.78709
452652	Kitasatospora setae KM-6054	bacteria	positive	7408	3	1	17	0	0	11		150	272	422	35.545	64.455	5.69654
709986	Deinococcus maricopensis DSM 21211	bacteria	positive	3250	3	1	1	0	0	5	2.37525	36	148	184	19.5652	80.4348	5.66154
455632	Streptomyces griseus subsp. griseus NBRC 13350	bacteria	positive	6967	3	1	10	0	0	8	2.53011	121	248	369	32.7913	67.2087	5.2964
68570	Streptomyces albulus	bacteria	positive	7984	3	1	12	0	0	10		121	296	417	29.0168	70.9832	5.22295
749414	Streptomyces bingchenggensis BCW-1	bacteria	positive	9933	3	0	6	1	0	11		130	384	514	25.2918	74.7082	5.17467
227882	Streptomyces avermitilis MA-4680 = NBRC 14893	bacteria	positive	7634	3	0	13	1	0	10	2.56648	117	274	391	29.9233	70.0767	5.12182
263358	Verrucosispora maris AB-18-032	bacteria	positive	5941	3	1	4	0	0	5		83	215	298	27.8523	72.1477	5.01599
1029718	Candidatus Arthromitus sp. SFB-mouse-Japan	bacteria	positive	1482	3	0	2	1	0	5		6	68	74	8.10811	91.8919	4.99325
471852	Thermomonospora curvata DSM 43183	bacteria	positive	4847	3	1	10	0	0	8	2.53656	98	140	238	41.1765	58.8235	4.91025
369723	Salinispora tropica CNB-440	bacteria	positive	4483	3	1	4	0	0	5	2.6109	62	157	219	28.3105	71.6895	4.88512
1179773	Saccharothrix espanaensis DSM 44229	bacteria	positive	8394	3	0	4	1	0	11		118	282	400	29.5	70.5	4.76531
100226	Streptomyces coelicolor A3(2)	bacteria	positive	8005	3	0	5	1	0	5	2.59012	116	254	370	31.3514	68.6486	4.62211
446471	Xylanimonas cellulosilytica DSM 15894	bacteria	positive	3412	3	1	6	0	0	6	2.40909	43	112	155	27.7419	72.2581	4.54279
262316	Mycobacterium avium subsp. paratuberculosis K-10	bacteria	positive	4225	3	1	3	0	0	3	2.75681	68	121	189	35.9788	64.0212	4.47337
206672	Bifidobacterium longum NCC2705	bacteria	positive	1725	3	1	3	0	0	5	2.67943	24	52	76	31.5789	68.4211	4.4058
479435	Kribbella flavida DSM 17836	bacteria	positive	6880	3	1	5	0	0	8	2.51623	99	201	300	33	67	4.36047
713604	Amycolatopsis mediterranei S699	bacteria	positive	8685	3	1	6	0	0	6		108	268	376	28.7234	71.2766	4.3293
645127	Corynebacterium kroppenstedtii DSM 44385	bacteria	positive	2010	3	1	3	0	0	4	2.9342	15	72	87	17.2414	82.7586	4.32836
350058	Mycobacterium vanbaalenii PYR-1	bacteria	positive	5874	3	1	4	0	0	6	2.75542	64	190	254	25.1969	74.8031	4.32414
479432	Streptosporangium roseum DSM 43021	bacteria	positive	8863	3	2	8	0	0	14	2.55253	131	252	383	34.2037	65.7963	4.32134
548476	Corynebacterium aurimucosum ATCC 700975	bacteria	positive	2515	3	1	5	0	0	4	2.9733	35	73	108	32.4074	67.5926	4.29423
189918	Mycobacterium sp. KMS	bacteria	positive	5865	3	1	5	0	0	6	2.74677	68	182	250	27.2	72.8	4.26257
649638	Truepera radiovictrix DSM 17093	bacteria	positive	2901	3	1	1	0	0	5	2.37217	35	87	122	28.6885	71.3115	4.20545
478801	Kytococcus sedentarius DSM 20547	bacteria	positive	2514	3	1	6	0	0	6	2.49173	43	62	105	40.9524	59.0476	4.17661
875328	Mycobacterium sinense	bacteria	positive	4123	3	1	5	0	0	3		54	118	172	31.3953	68.6047	4.17172
471853	Beutenbergia cavernae DSM 12333	bacteria	positive	4169	3	0	8	1	0	6	2.40825	61	107	168	36.3095	63.6905	4.02974
1032480	Microlunatus phosphovorus NM-1	bacteria	positive	5189	3	1	6	0	0	7		51	158	209	24.4019	75.5981	4.02775
1147128	Bifidobacterium asteroides PRL2011	bacteria	positive	1648	3	0	3	1	0	4		16	50	66	24.2424	75.7576	4.00485
306537	Corynebacterium jeikeium K411	bacteria	positive	2058	3	1	7	0	0	4	2.93184	26	55	81	32.0988	67.9012	3.93586
290399	Arthrobacter sp. FB24	bacteria	positive	4425	3	0	9	1	0	5	2.36647	56	118	174	32.1839	67.8161	3.9322
675635	Pseudonocardia dioxanivorans CB1190	bacteria	positive	6558	3	1	5	0	0	9		92	165	257	35.7977	64.2023	3.91888
504474	Corynebacterium urealyticum DSM 7109	bacteria	positive	1997	3	0	6	1	0	4	2.94579	20	58	78	25.641	74.359	3.90586
31964	Clavibacter michiganensis subsp. sepedonicus	bacteria	positive	3021	3	1	3	0	0	6	2.44247	39	75	114	34.2105	65.7895	3.77358
858619	Corynebacterium variabile DSM 44702	bacteria	positive	2964	3	1	4	0	0	5	2.93498	22	88	110	20	80	3.7112
869210	Marinithermus hydrothermalis DSM 14884	bacteria	positive	2179	3	1	4	0	0	4		32	46	78	41.0256	58.9744	3.57962
525904	Thermobaculum terrenum ATCC BAA-798	bacteria	positive	2811	3	1	2	0	0	4	2.16161	21	70	91	23.0769	76.9231	3.23728
553483	Steptococcus equi subsp. zooepidemicus H70	bacteria	positive	1838	3	1	1	0	0	2		23	35	58	39.6552	60.3448	3.1556
502558	Eggerthella sp. YY7918	bacteria	positive	2268	3	0	6	1	0	5		16	54	70	22.8571	77.1429	3.08642
300852	Thermus thermophilus HB8	bacteria	positive	2215	3	1	1	0	0	3	2.34405	24	37	61	39.3443	60.6557	2.75395
515635	Dictyoglomus turgidum DSM 6724	bacteria	positive	1729	3	1	1	0	0	5	1.96728	13	33	46	28.2609	71.7391	2.6605
420890	Lactococcus garvieae Lg2	bacteria	positive	1921	3	1	1	0	0	2		15	33	48	31.25	68.75	2.4987
693746	Oscillibacter valericigenes Sjm18-20	bacteria	positive	4489	3	0	3	0	6	6		23	81	104	22.1154	77.8846	2.31677
391295	Streptococcus suis 05ZYH33	bacteria	positive	2170	3	1	3	0	0	2	2.46166	11	33	44	25	75	2.02765
1392	Bacillus anthracis	bacteria	positive	5434	3	0	2	0	5	4		39	59	98	39.7959	60.2041	1.80346
218495	Streptococcus uberis 0140J	bacteria	positive	1747	3	1	1	0	0	2	2.49082	13	16	29	44.8276	55.1724	1.65999
396513	Staphylococcus carnosus subsp. carnosus TM300	bacteria	positive	2411	3	1	2	0	0	3	2.32854	14	24	38	36.8421	63.1579	1.57611
656024	Frankia symbiont of Datisca glomerata	bacteria	positive	4014	2	0	5	0	0	3	2.57991	84	165	249	33.7349	66.2651	6.20329
298654	Frankia sp. EuI1c	bacteria	positive	7025	2	0	4	0	0	6	2.61524	133	298	431	30.8585	69.1415	6.13523
216594	Mycobacterium marinum M	bacteria	positive	5408	2	0	5	0	0	6	2.77744	100	195	295	33.8983	66.1017	5.45488
644283	Micromonospora aurantiaca ATCC 27029	bacteria	positive	6151	2	0	3	0	0	10	2.60935	98	226	324	30.2469	69.7531	5.26744
762948	Rothia dentocariosa ATCC 17931	bacteria	positive	2191	2	0	10	0	0	3	2.39713	25	89	114	21.9298	78.0702	5.2031
479431	Nakamurella multipartita DSM 44233	bacteria	positive	5082	2	0	4	0	0	10	2.65615	59	187	246	23.9837	76.0163	4.84061
662755	Corynebacterium resistens DSM 45100	bacteria	positive	2154	2	0	5	0	0	3	2.92201	19	85	104	18.2692	81.7308	4.82823
1003195	Streptomyces cattleya NRRL 8057 = DSM 46488	bacteria	positive	7306	2	0	8	0	0	9		116	234	350	33.1429	66.8571	4.79058
469371	Thermobispora bispora DSM 43833	bacteria	positive	3507	2	0	5	0	0	4	2.53975	72	94	166	43.3735	56.6265	4.73339
446466	Cellulomonas flavigena DSM 20109	bacteria	positive	3647	2	0	6	0	0	7	2.37687	55	117	172	31.9767	68.0233	4.71621
525284	Gardnerella vaginalis ATCC 14019	bacteria	positive	1352	2	0	6	0	0	4	2.67437	14	48	62	22.5806	77.4194	4.5858
446470	Stackebrandtia nassauensis DSM 44728	bacteria	positive	6337	2	0	4	0	0	10	2.64318	78	210	288	27.0833	72.9167	4.54474
442563	Bifidobacterium animalis subsp. lactis AD011	bacteria	positive	1484	2	0	4	0	0	3	2.71449	19	47	66	28.7879	71.2121	4.44744
561007	Mycobacterium abscessus ATCC 19977	bacteria	positive	4914	2	0	3	0	0	4	2.72366	58	156	214	27.1028	72.8972	4.3549
1133850	Streptomyces hygroscopicus subsp. jinggangensis 5008	bacteria	positive	8939	2	0	6	0	0	10		126	263	389	32.3907	67.6093	4.35172
1127134	Nocardia cyriacigeorgica GUH-2	bacteria	positive	5321	2	0	9	0	0	9		95	136	231	41.1255	58.8745	4.34129
269800	Thermobifida fusca YX	bacteria	positive	3072	2	0	4	0	0	6	2.59774	51	82	133	38.3459	61.6541	4.32943
526226	Gordonia bronchialis DSM 43247	bacteria	positive	4599	2	0	5	0	0	5	2.7014	46	153	199	23.1156	76.8844	4.32703
710421	Mycobacterium chubuense NBB4	bacteria	positive	5745	2	0	6	0	0	4		66	182	248	26.6129	73.3871	4.3168
446465	Brachybacterium faecium DSM 4810	bacteria	positive	3047	2	0	8	0	0	6		45	85	130	34.6154	65.3846	4.26649
290340	Arthrobacter aurescens TC1	bacteria	positive	4445	2	0	6	0	0	7	2.35847	52	137	189	27.5132	72.4868	4.25197
743718	Isoptericola variabilis 225	bacteria	positive	2859	2	0	8	0	0	5		47	74	121	38.843	61.157	4.23225
446468	Nocardiopsis dassonvillei subsp. dassonvillei DSM 43111	bacteria	positive	5453	2	0	5	0	0	6	2.62062	86	144	230	37.3913	62.6087	4.21786
767029	Propionibacterium propionicum F0230a	bacteria	positive	2919	2	0	3	0	0	8		25	98	123	20.3252	79.6748	4.21377
401473	Bifidobacterium dentium Bd1	bacteria	positive	2028	2	0	7	0	0	5	2.655	17	67	84	20.2381	79.7619	4.14201
465515	Micrococcus luteus NCTC 2665	bacteria	positive	2200	2	0	3	0	0	3	2.33612	33	58	91	36.2637	63.7363	4.13636
435591	Parabacteroides distasonis ATCC 8503	bacteria	positive	3821	2	0	2	0	0	6	2.37103	16	142	158	10.1266	89.8734	4.13504
378753	Kocuria rhizophila DC2201	bacteria	positive	2303	2	0	3	0	0	5	2.36978	25	70	95	26.3158	73.6842	4.12505
697329	Ruminococcus albus 7 = DSM 20455	bacteria	positive	3767	2	0	3	0	0	5	2.29828	24	131	155	15.4839	84.5161	4.11468
1112204	Gordonia polyisoprenivorans VH2	bacteria	positive	5080	2	0	7	0	0	7		64	144	208	30.7692	69.2308	4.09449
1205910	Nocardiopsis alba ATCC BAA-2165	bacteria	positive	5465	2	0	4	0	0	7		68	155	223	30.4933	69.5067	4.08051
710696	Intrasporangium calvum DSM 43043	bacteria	positive	3523	2	0	6	0	0	11	2.41808	47	96	143	32.8671	67.1329	4.05904
367928	Bifidobacterium adolescentis ATCC 15703	bacteria	positive	1605	2	0	3	0	0	5	2.66545	18	47	65	27.6923	72.3077	4.04984
700015	Coriobacterium glomerans PW2	bacteria	positive	1764	2	0	3	0	0	3		17	54	71	23.9437	76.0563	4.02494
196627	Corynebacterium glutamicum ATCC 13032	bacteria	positive	3087	2	0	6	0	0	5	2.93269	26	97	123	21.1382	78.8618	3.98445
526227	Meiothermus silvanus DSM 9946	bacteria	positive	3365	2	2	0	0	0	3	2.33393	33	101	134	24.6269	75.3731	3.98217
754252	Propionibacterium freudenreichii subsp. shermanii CIRM-BIA1	bacteria	positive	2262	2	0	4	0	0	6	2.67859	32	57	89	35.9551	64.0449	3.93457
479437	Eggerthella lenta DSM 2243	bacteria	positive	3038	2	0	4	0	0	7	2.22891	23	95	118	19.4915	80.5085	3.88413
83332	Mycobacterium tuberculosis H37Rv	bacteria	positive	3985	2	0	2	0	0	4	2.76811	57	95	152	37.5	62.5	3.8143
521095	Atopobium parvulum DSM 20469	bacteria	positive	1351	2	0	3	0	0	4	2.3018	17	34	51	33.3333	66.6667	3.77498
504728	Meiothermus ruber DSM 1279	bacteria	positive	3021	2	2	0	0	0	3	2.36547	32	81	113	28.3186	71.6814	3.74048
471857	Saccharomonospora viridis DSM 43017	bacteria	positive	3802	2	0	2	0	0	5	2.69689	55	87	142	38.7324	61.2676	3.73488
861360	Arthrobacter arilaitensis Re117	bacteria	positive	3288	2	0	7	0	0	5	2.36717	33	89	122	27.0492	72.9508	3.71046
521096	Tsukamurella paurometabola DSM 20162	bacteria	positive	4146	2	0	3	0	0	4	2.70918	55	98	153	35.9477	64.0523	3.6903
267747	Propionibacterium acnes KPA171202	bacteria	positive	2285	2	0	3	0	0	4	2.63223	14	70	84	16.6667	83.3333	3.67615
272631	Mycobacterium leprae TN	bacteria	positive	1601	2	0	1	0	0	3	2.7887	19	39	58	32.7586	67.2414	3.62274
246196	Mycobacterium smegmatis str. MC2 155	bacteria	positive	6434	2	0	4	0	0	8	2.75727	70	162	232	30.1724	69.8276	3.60584
979556	Microbacterium testaceum StLB037	bacteria	positive	3633	2	0	6	0	0	6	2.32569	38	92	130	29.2308	70.7692	3.57831
903814	Eubacterium limosum KIST612	bacteria	positive	4474	2	0	2	0	0	6	2.15481	38	122	160	23.75	76.25	3.57622
633147	Olsenella uli DSM 7084	bacteria	positive	1730	2	0	4	0	0	4	2.34867	17	43	60	28.3333	71.6667	3.46821
257309	Corynebacterium diphtheriae NCTC 13129	bacteria	positive	2258	2	0	5	0	0	3	2.94326	23	55	78	29.4872	70.5128	3.45438
644284	Arcanobacterium haemolyticum DSM 20595	bacteria	positive	1707	2	0	4	0	0	4	2.52083	15	43	58	25.8621	74.1379	3.39777
196164	Corynebacterium efficiens YS-314	bacteria	positive	1707	2	0	1	0	0	4	2.93387	11	47	58	18.9655	81.0345	3.39777
469378	Cryptobacterium curtum DSM 15641	bacteria	positive	1350	2	0	3	0	0	4	2.25816	13	30	43	30.2326	69.7674	3.18519
281090	Leifsonia xyli subsp. xyli str. CTCB07	bacteria	positive	1909	2	0	5	0	0	4	2.33335	19	40	59	32.2034	67.7966	3.09062
699246	Mageeibacillus indolicus UPII9-5	bacteria	positive	1554	2	1	0	0	0	6	2.2487	9	39	48	18.75	81.25	3.0888
681645	Corynebacterium pseudotuberculosis C231	bacteria	positive	2038	2	0	3	0	0	4		17	44	61	27.8689	72.1311	2.99313
1171373	Propionibacterium acidipropionici ATCC 4875	bacteria	positive	3289	2	0	4	0	0	4		24	74	98	24.4898	75.5102	2.97963
443218	Amycolicicoccus subflavus DQS3-9A1	bacteria	positive	4675	2	0	5	0	0	6		32	107	139	23.0216	76.9784	2.97326
266117	Rubrobacter xylanophilus DSM 9941	bacteria	positive	3114	2	0	5	0	0	6	2.22433	33	58	91	36.2637	63.7363	2.92229
301447	Streptococcus pyogenes serotype M1	bacteria	positive	874	2	0	2	0	0	4		8	17	25	32	68	2.86041
471855	Slackia heliotrinireducens DSM 20476	bacteria	positive	2735	2	0	12	0	0	6	2.30156	19	58	77	24.6753	75.3247	2.81536
288705	Renibacterium salmoninarum ATCC 33209	bacteria	positive	3411	2	0	3	0	0	7	2.37479	27	67	94	28.7234	71.2766	2.75579
213810	Ruminococcus champanellensis 18P13 = JCM 17042	bacteria	positive	2110	2	0	3	0	0	6		19	36	55	34.5455	65.4545	2.60664
203267	Tropheryma whipplei str. Twist	bacteria	positive	804	2	0	2	0	0	3	2.70002	9	10	19	47.3684	52.6316	2.36318
314315	Lactobacillus sakei subsp. sakei 23K	bacteria	positive	1868	2	0	1	0	0	4	2.43503	12	32	44	27.2727	72.7273	2.35546
29390	Streptococcus gordonii str. Challis	bacteria	positive	2043	2	0	2	0	0	4		15	33	48	31.25	68.75	2.34949
525919	Anaerococcus prevotii DSM 20548	bacteria	positive	1788	2	0	4	0	0	3	2.43001	16	26	42	38.0952	61.9048	2.34899
195102	Clostridium perfringens str. 13	bacteria	positive	2646	2	0	1	0	0	6	2.15174	18	43	61	29.5082	70.4918	2.30537
321967	Lactobacillus casei ATCC 334	bacteria	positive	2686	2	0	1	0	0	5	2.50892	22	37	59	37.2881	62.7119	2.19657
226185	Enterococcus faecalis V583	bacteria	positive	3235	2	0	5	0	0	6		30	41	71	42.2535	57.7465	2.19474
768486	Enterococcus hirae ATCC 9790	bacteria	positive	2723	2	0	1	0	0	6		21	38	59	35.5932	64.4068	2.16673
264199	Streptococcus thermophilus LMG 18311	bacteria	positive	1561	2	0	1	0	0	2	2.47738	7	25	32	21.875	78.125	2.04997
458233	Macrococcus caseolyticus JCSC5402	bacteria	positive	2029	2	0	1	0	0	3	2.25057	9	32	41	21.9512	78.0488	2.0207
937773	Staphylococcus pseudintermedius HKU10-03	bacteria	positive	2436	2	0	2	0	0	3	2.30402	15	34	49	30.6122	69.3878	2.01149
866775	Aerococcus urinae ACS-120-V-Col10a	bacteria	positive	1650	2	0	3	0	0	5	2.50604	17	16	33	51.5152	48.4848	2
226900	Bacillus cereus ATCC 14579	bacteria	positive	5226	2	0	2	0	0	4	2.14846	36	63	99	36.3636	63.6364	1.89437
220668	Lactobacillus plantarum WCFS1	bacteria	positive	3078	2	0	1	0	0	4	2.57987	24	34	58	41.3793	58.6207	1.88434
257314	Lactobacillus johnsonii NCC 533	bacteria	positive	1805	2	0	2	0	0	2	2.70084	13	20	33	39.3939	60.6061	1.82825
203120	Leuconostoc mesenteroides subsp. mesenteroides ATCC 8293	bacteria	positive	1986	2	0	0	1	0	2	2.67629	16	20	36	44.4444	55.5556	1.81269
1042156	Clostridium sp. SY8519	bacteria	positive	2346	2	0	2	0	0	5		13	28	41	31.7073	68.2927	1.74766
272623	Lactococcus lactis subsp. lactis Il1403	bacteria	positive	2223	2	0	2	0	0	4	2.48828	10	28	38	26.3158	73.6842	1.7094
171101	Streptococcus pneumoniae R6	bacteria	positive	1876	2	0	2	0	0	2	2.46592	9	21	30	30	70	1.59915
945021	Tetragenococcus halophilus NBRC 12172	bacteria	positive	2444	2	0	2	0	0	7		14	25	39	35.8974	64.1026	1.59574
362948	Lactobacillus salivarius UCC118	bacteria	positive	1865	2	0	1	0	0	3	2.44037	9	20	29	31.0345	68.9655	1.55496
342451	Staphylococcus saprophyticus subsp. saprophyticus ATCC 15305	bacteria	positive	2399	2	0	1	0	0	3	2.34072	18	17	35	51.4286	48.5714	1.45894
93061	Staphylococcus aureus subsp. aureus NCTC 8325	bacteria	positive	2881	2	0	1	0	0	4	2.34714	13	27	40	32.5	67.5	1.38841
1045854	Weissella koreensis KACC 15510	bacteria	positive	1336	2	0	1	0	0	3		10	8	18	55.5556	44.4444	1.34731
387344	Lactobacillus brevis ATCC 367	bacteria	positive	2181	1	0	0	0	0	4	2.53952	20	33	53	37.7358	62.2642	2.43008
557436	Lactobacillus reuteri DSM 20016	bacteria	positive	1850	1	0	0	0	0	2	2.67503	14	29	43	32.5581	67.4419	2.32432
441771	Clostridium botulinum A str. Hall	bacteria	positive	1216	1	0	0	0	0	6	2.17451	8	18	26	30.7692	69.2308	2.13816
334413	Finegoldia magna ATCC 29328	bacteria	positive	1806	1	0	0	0	0	3	2.27841	18	20	38	47.3684	52.6316	2.1041
272621	Lactobacillus acidophilus NCFM	bacteria	positive	1787	1	0	0	0	0	2	2.70625	13	22	35	37.1429	62.8571	1.95859
940190	Melissococcus plutonius ATCC 35311	bacteria	positive	1865	1	0	0	0	0	3		9	26	35	25.7143	74.2857	1.87668
650150	Erysipelothrix rhusiopathiae str. Fujisawa	bacteria	positive	1676	1	0	0	0	0	4		12	19	31	38.7097	61.2903	1.84964
208435	Streptococcus agalactiae 2603V/R	bacteria	positive	2103	1	0	0	0	0	2	2.47457	12	25	37	32.4324	67.5676	1.75939
203123	Oenococcus oeni PSU-1	bacteria	positive	1675	1	0	0	0	0	2	2.82953	12	17	29	41.3793	58.6207	1.73134
349519	Leuconostoc citreum KM20	bacteria	positive	1806	1	0	0	0	0	2	2.75048	17	14	31	54.8387	45.1613	1.7165
243164	Dehalococcoides mccartyi 195	bacteria	positive	1496	1	0	0	0	0	5	2.33697	5	20	25	20	80	1.67112
334390	Lactobacillus fermentum IFO 3956	bacteria	positive	1799	1	0	0	0	0	2	2.70489	13	17	30	43.3333	56.6667	1.66759
701521	Pediococcus claussenii ATCC BAA-344	bacteria	positive	1836	1	0	0	0	0	3		13	17	30	43.3333	56.6667	1.63399
210007	Streptococcus mutans UA159	bacteria	positive	1949	1	0	0	0	0	2	2.47649	10	21	31	32.2581	67.7419	1.59056
176279	Staphylococcus epidermidis RP62A	bacteria	positive	2488	1	0	0	0	0	4	2.35506	13	26	39	33.3333	66.6667	1.56752
390333	Lactobacillus delbrueckii subsp. bulgaricus ATCC 11842 = JCM 1002	bacteria	positive	1515	1	0	0	0	0	2	2.70446	8	15	23	34.7826	65.2174	1.51815
278197	Pediococcus pentosaceus ATCC 25745	bacteria	positive	1742	1	0	0	0	0	5	2.51107	9	14	23	39.1304	60.8696	1.32032
546269	Filifactor alocis ATCC 35896	bacteria	positive	1605	1	0	0	0	0	4		6	14	20	30	70	1.24611
714313	Lactobacillus sanfranciscensis TMW 1.1304	bacteria	positive	1232	1	0	0	0	0	2		6	9	15	40	60	1.21753
